# Supplementary material for: Structural and compositional diversity of fibrillin microfibrils in human tissues
Source: J Biol Chem. 2018 Feb 16;293(14):5117–33. doi: 10.1074/jbc.RA117.001483 (PMC5892578; doi:10.1074/jbc.RA117.001483)
Supplement: Supporting Information [file supp_RA117.001483_134705_2_supp_66970_p3hdc4.xlsx]

## Sheet: Supplemantary Table 1_Tissue MF
		Peptide Spectrum Matches
		Eye						HDF						Skin
Identified Proteins (1041)	Uniprot Accession Number	F76	F79	M74	F76	F79	M74	M75	M76	M77	M75	M76	M77	F49	F55	F56	F49	F55	F56
COL6A3 protein	B7ZW00_HUMAN	13	13	13	29	27	18	165	170	189	66	51	62	538	548	427	94	87	82
Collagen alpha-1(VI) chain	CO6A1_HUMAN	14	7	15	13	11	9	95	97	87	18	16	19	355	393	297	21	28	26
Collagen alpha-2(VI) chain	CO6A2_HUMAN	9	11	8	9	9	4	107	103	131	14	13	12	289	334	292	20	18	19
Fibrillin-1	FBN1_HUMAN	99	129	209	0	0	0	140	208	134	0	0	0	81	158	108	0	0	0
Annexin A2	ANXA2_HUMAN (+1)	46	26	30	18	19	20	74	145	86	22	26	24	119	110	121	23	20	19
Neuroblast differentiation-associated protein AHNAK	AHNK_HUMAN	4	0	2	86	85	50	5	0	0	69	51	76	22	15	38	161	115	183
Annexin A5	ANXA5_HUMAN (+1)	51	26	46	18	18	16	68	107	84	17	21	19	64	62	47	20	18	17
Annexin (Fragment)	A0A0S2Z2Z6_HUMAN (+1)	53	22	56	32	30	28	54	60	62	30	35	34	23	24	18	26	23	20
Actin, cytoplasmic 1	ACTB_HUMAN (+1)	42	25	41	14	17	14	46	49	56	15	16	18	53	52	45	13	12	11
Histone H4	B2R4R0_HUMAN (+1)	20	7	14	9	8	7	16	21	27	8	8	7	14	26	15	6	8	8
Chymotrypsin-like elastase family member 1	CELA1_HUMAN	57	27	16	0	0	0	59	66	52	0	0	0	51	26	75	0	0	0
Protein TRAJ56 (Fragment)	A0A075B6Z2_HUMAN	0	0	0	0	2	0	0	0	0	0	0	0	0	0	0	0	0	0
78 kDa gluce-regulated protein	GRP78_HUMAN (+1)	10	21	26	29	31	29	18	11	13	23	24	30	3	6	2	17	22	20
Glyceraldehyde-3-phphate dehydrogenase	G3P_HUMAN (+1)	39	13	37	10	11	9	31	41	34	9	12	12	16	14	16	7	8	6
Annexin A1	ANXA1_HUMAN (+1)	6	6	4	12	14	7	26	42	41	16	16	14	30	27	24	14	10	14
Serum albumin	ALBU_HUMAN	48	9	38	17	11	13	0	0	0	2	2	3	75	52	60	17	17	20
Protein disulfide-isomerase A3	PDIA3_HUMAN (+1)	26	20	35	23	25	21	16	19	18	16	17	20	12	14	15	15	10	16
Transforming growth factor-beta-induced protein ig-h3	BGH3_HUMAN (+1)	0	0	0	2	3	0	26	75	36	6	12	9	42	46	39	9	9	13
Calreticulin	CALR_HUMAN (+2)	19	19	27	13	14	13	28	16	21	14	10	14	4	7	5	6	4	7
Endoplasmin	ENPL_HUMAN (+2)	15	15	22	17	25	13	15	10	14	19	20	21	4	4	3	11	15	16
Histone H3.1	H31_HUMAN	16	10	15	4	5	4	13	23	17	4	3	5	17	37	16	2	5	3
Filamin-A	FLNA_HUMAN	2	0	0	30	34	19	2	7	6	35	40	30	0	3	0	24	28	28
Histone H2B type 1-O	H2B1O_HUMAN (+4)	20	11	11	6	4	3	17	16	13	5	4	3	20	31	17	6	4	6
Spectrin alpha chain, non-erythrocytic 1	A0A0D9SGF6_HUMAN	0	0	0	37	39	19	0	0	0	0	8	0	4	5	2	53	37	55
Protein disulfide-isomerase	PDIA1_HUMAN (+1)	6	15	10	15	24	12	4	14	13	19	15	19	5	6	4	11	12	12
Histone H2A type 2-A	H2A2A_HUMAN	12	4	2	5	4	3	8	9	10	4	4	3	20	35	20	5	5	4
Gelsolin	GELS_HUMAN	13	2	11	15	10	13	17	4	28	12	6	17	4	7	9	13	6	12
Enolase 1, (Alpha), isoform CRA_a	A0A024R4F1_HUMAN (+1)	19	8	21	13	15	9	9	20	8	10	11	11	6	6	5	13	7	10
Keratin 1	H6VRF8_HUMAN (+2)	12	0	18	4	2	0	21	23	13	0	7	0	19	13	35	5	5	9
Dipeptidyl peptidase 4	DPP4_HUMAN	0	0	0	0	0	0	48	19	48	17	13	19	0	5	3	7	5	5
Membrane primary amine oxidase	AOC3_HUMAN	29	22	31	3	4	3	0	0	0	0	0	0	44	26	16	3	3	0
Protein S100-A10	S10AA_HUMAN	5	3	2	3	3	0	6	7	8	3	3	3	26	25	27	4	3	4
Annexin (Fragment)	Q6LES2_HUMAN	2	3	8	10	9	9	15	12	15	10	9	11	15	14	12	12	15	11
Prolow-density lipoprotein receptor-related protein 1	LRP1_HUMAN	2	0	6	11	11	8	9	5	14	20	23	36	8	7	4	11	14	12
Membrane alanine aminopeptidase variant (Fragment)	Q59E93_HUMAN	0	0	0	2	0	0	28	33	39	16	18	22	0	3	0	9	5	5
Vimentin	VIME_HUMAN (+1)	9	0	3	19	13	11	0	2	0	6	10	10	20	16	19	20	17	18
Myoferlin	MYOF_HUMAN	0	0	0	16	14	2	6	16	12	19	35	27	6	12	3	13	18	10
Moesin	MOES_HUMAN (+1)	0	7	6	22	23	16	5	4	5	12	13	22	4	3	4	11	10	18
Chondroitin sulfate proteoglycan 2 (Versican), isoform CRA_b	A0A024RAQ9_HUMAN (+2)	0	0	0	3	2	0	0	15	0	5	8	4	34	34	35	8	6	8
Neprilysin	NEP_HUMAN	0	0	0	0	0	0	34	24	61	15	16	16	0	0	0	0	0	0
Prolyl endopeptidase FAP	A0A0D9SEN1_HUMAN (+1)	0	0	0	0	0	0	13	44	25	18	21	20	0	0	0	0	2	2
Heat shock cognate 71 kDa protein	HSP7C_HUMAN (+1)	6	4	8	14	16	10	6	8	5	16	15	16	2	0	4	6	10	10
Protein disulfide-isomerase A4	PDIA4_HUMAN (+1)	0	3	9	24	24	16	5	2	4	12	11	25	0	2	3	11	8	11
Pancreatic triacylglycerol lipase	LIPP_HUMAN	16	8	17	0	0	0	17	27	14	0	0	0	14	18	17	0	0	0
Beta 5-tubulin	Q5SU16_HUMAN (+1)	16	8	11	8	9	9	5	4	5	6	6	5	16	13	13	7	7	8
Neutral alpha-glucidase AB	GANAB_HUMAN (+1)	12	7	13	17	17	14	5	0	6	9	14	10	2	2	2	4	5	6
Cathepsin D	CATD_HUMAN (+1)	7	8	20	9	8	10	8	9	8	8	8	9	0	4	0	4	5	6
Calumenin	CALU_HUMAN (+1)	2	4	8	9	14	12	15	7	9	13	14	14	0	0	0	6	8	11
Calnexin	CALX_HUMAN	13	13	19	9	12	9	9	3	6	7	6	5	4	5	3	6	5	7
ATP synthase subunit beta, mitochondrial	ATPB_HUMAN (+1)	6	6	23	16	15	13	0	3	2	9	15	14	0	2	3	2	6	7
Epididymis luminal protein 102	B2ZZ89_HUMAN (+1)	2	0	0	32	21	10	0	0	0	0	3	0	6	4	7	29	26	29
Triephphate isomerase	TPIS_HUMAN (+1)	10	7	8	9	11	11	4	10	6	8	10	11	2	0	0	8	5	7
Integrin beta-1	ITB1_HUMAN	11	12	11	8	6	5	7	17	4	7	7	6	4	2	0	5	7	6
Liver carboxylesterase 1	EST1_HUMAN	3	19	8	9	16	10	0	0	0	0	0	3	6	10	9	15	10	14
Epididymis luminal protein 114	V9HWK2_HUMAN (+1)	0	0	2	24	20	13	0	0	0	22	17	20	0	0	0	11	10	11
Actinin alpha 4 isoform 1 (Fragment)	A0A0S2Z3G9_HUMAN (+1)	0	3	0	13	14	10	0	7	0	10	21	21	0	0	0	11	8	16
Peptidyl-prolyl cis-trans isomerase B	PPIB_HUMAN (+1)	4	5	8	6	9	9	5	8	4	8	11	9	3	3	0	5	6	4
L-lactate dehydrogenase A chain	LDHA_HUMAN (+1)	7	3	9	6	5	0	13	20	10	7	10	8	3	3	2	4	4	5
Galectin-1	LEG1_HUMAN	6	8	5	5	4	5	6	3	12	5	3	5	12	4	6	3	3	5
Keratin, type I cytkeletal 10	K1C10_HUMAN	5	0	22	2	0	0	10	11	14	0	4	0	3	14	16	3	7	9
Sodium/potassium-transporting ATPase subunit alpha-1	AT1A1_HUMAN	17	7	18	9	10	10	9	0	11	5	0	6	6	0	6	0	0	2
CKAP4 protein (Fragment)	Q6NWZ1_HUMAN	2	3	3	15	12	12	7	4	5	13	15	11	0	0	3	6	4	8
Fructe-bisphphate aldolase A	ALDOA_HUMAN (+1)	4	8	5	11	12	8	4	5	6	7	10	13	0	0	0	8	5	7
Microfibril-associated glycoprotein 4	K7ES70_HUMAN	0	2	0	0	0	0	0	0	0	0	0	0	31	42	17	0	0	0
cDNA FLJ59211, highly similar to Glucidase 2 subunit beta	B4DJQ5_HUMAN (+1)	5	4	15	8	13	9	2	2	4	10	8	5	0	0	0	6	5	7
14-3-3 protein zeta/delta	1433Z_HUMAN (+1)	3	3	8	8	11	7	5	2	9	9	6	11	5	5	4	10	5	9
Protein disulfide-isomerase A6	PDIA6_HUMAN	4	2	10	10	13	10	7	0	6	8	9	9	0	0	2	6	5	8
Myin, heavy polypeptide 11, smooth muscle, isoform CRA_a	A0A024QZJ4_HUMAN (+2)	0	0	6	29	27	35	0	0	0	0	4	5	0	0	0	2	4	2
Vesicle amine transport protein 1 homolog (T californica), isoform CRA_a	A0A024R1Z6_HUMAN (+1)	5	0	4	9	9	10	10	2	14	9	5	9	4	0	0	7	5	8
Tubulin alpha-1A chain	TBA1A_HUMAN	8	7	6	5	5	3	7	6	6	4	0	3	11	13	6	6	4	6
Non-muscle myin heavy chain 9	A0A0U4BW16_HUMAN	0	0	0	14	14	7	0	2	0	10	19	12	0	0	0	17	10	12
ITGAV protein	A5YM53_HUMAN (+2)	4	0	3	5	3	3	15	20	16	3	9	5	3	3	3	0	0	3
Protein S100-A6	S10A6_HUMAN	5	5	6	0	0	0	14	9	13	0	0	0	19	14	18	2	0	0
Serpin H1	SERPH_HUMAN (+1)	0	0	0	5	8	3	6	4	6	12	9	13	0	0	3	7	8	7
Vitronectin	D9ZGG2_HUMAN (+1)	12	8	11	6	6	6	0	0	0	0	0	0	3	2	0	3	3	2
Peroxiredoxin-1	PRDX1_HUMAN	5	3	8	8	9	8	0	2	4	6	7	8	6	5	0	5	3	4
Keratin, type I cytkeletal 9	K1C9_HUMAN	2	0	29	0	0	0	28	11	10	0	5	0	4	0	8	0	0	0
Peptidyl-prolyl cis-trans isomerase	A8K486_HUMAN (+3)	2	0	5	5	7	4	7	3	8	4	4	6	0	0	4	6	6	7
Glutathione S-transferase P	GSTP1_HUMAN (+1)	5	0	5	8	8	7	0	0	0	8	7	8	0	2	0	7	5	5
Gluce-6-phphate isomerase (Fragment)	A0A0A0MTS2_HUMAN (+1)	6	2	2	10	8	9	3	0	0	7	11	11	0	0	0	6	2	5
cDNA FLJ56274, highly similar to Transketolase (EC 2.2.1.1)	B4E022_HUMAN (+2)	0	2	0	12	8	11	0	0	6	7	6	18	0	0	0	4	3	3
Hypoxia up-regulated protein 1	HYOU1_HUMAN	0	0	4	14	19	13	2	0	0	6	6	10	0	0	0	0	2	2
Pyruvate kinase PKM	KPYM_HUMAN (+1)	11	7	12	7	5	3	12	4	12	4	4	0	0	2	2	0	0	2
Putative elongation factor 1-alpha-like 3	EF1A3_HUMAN (+8)	6	4	3	5	3	2	5	4	10	4	3	7	3	3	4	3	3	5
Tropomyin 1 (Alpha), isoform CRA_f	Q6ZN40_HUMAN	8	3	3	10	11	7	4	4	3	3	9	3	2	2	2	4	8	4
Brain acid soluble protein 1	BASP1_HUMAN	3	3	2	8	7	5	5	5	6	5	7	9	0	0	0	2	2	0
cDNA FLJ77770, highly similar to Homo sapiens nucleobindin 1 (NUCB1), mRNA	A8K7Q1_HUMAN (+2)	0	0	2	12	9	13	0	0	0	11	7	9	0	0	0	5	7	7
Basal cell adhesion molecule	A0A087WXM8_HUMAN (+2)	8	15	8	9	13	9	0	0	0	0	0	0	0	0	0	0	0	0
Annexin A11	ANX11_HUMAN (+3)	0	0	2	6	4	8	3	2	3	10	10	9	4	2	5	12	8	6
Prenylcysteine oxidase 1	PCYOX_HUMAN	12	4	6	9	7	9	0	0	0	3	2	2	2	0	0	8	3	5
CP protein	A5PL27_HUMAN (+2)	16	7	10	19	15	9	0	0	0	0	0	0	0	0	0	4	3	2
Putative uncharacterized protein DKFZp686O01196	Q6N094_HUMAN	7	5	4	5	6	5	0	0	0	0	0	0	4	2	4	7	5	6
Glycoprotein (Transmembrane) nmb, isoform CRA_b	A0A024RA55_HUMAN (+2)	5	0	11	2	2	2	6	11	11	3	2	4	2	2	6	2	0	0
Heat shock protein beta-1	HSPB1_HUMAN (+1)	0	0	0	9	4	7	4	2	0	5	8	7	3	3	3	6	4	6
Phphoglycerate mutase 1	PGAM1_HUMAN (+3)	2	0	4	3	6	3	7	4	6	7	6	6	2	0	0	4	3	3
MHC class I antigen (Fragment)	M4TCH1_HUMAN	0	3	4	8	3	3	7	3	6	7	5	6	0	3	0	3	3	5
Adenylyl cyclase-associated protein	D3DPU2_HUMAN	2	0	0	12	7	4	4	3	4	6	8	10	0	0	0	4	4	0
14-3-3 protein epsilon	1433E_HUMAN (+1)	4	2	4	7	8	6	0	2	0	8	8	5	0	0	2	6	5	5
Caveolin-1	CAV1_HUMAN (+1)	6	3	7	0	0	0	3	7	5	0	0	0	8	6	6	2	3	3
Phphatidylethanolamine-binding protein 1	PEBP1_HUMAN (+1)	5	0	7	6	6	6	2	0	0	4	0	5	0	0	0	5	3	7
Cathepsin B, isoform CRA_a	A0A024R374_HUMAN (+1)	0	0	0	3	2	3	8	14	13	6	4	6	0	0	0	0	0	0
Alpha-crystallin B chain	CRYAB_HUMAN (+1)	4	3	4	7	8	5	2	0	0	3	3	5	0	0	0	2	3	3
Reticulocalbin-1	RCN1_HUMAN (+1)	4	0	5	4	9	6	0	0	4	6	7	9	0	0	0	6	3	4
Glutamate dehydrogenase 1 variant (Fragment)	Q53GW3_HUMAN	0	0	8	9	11	7	0	0	0	3	5	3	0	5	3	4	8	8
Malate dehydrogenase	A0A024R4K3_HUMAN (+3)	2	3	5	10	9	11	0	0	0	5	7	6	0	0	0	2	4	4
cDNA FLJ60299, highly similar to Rab GDP dissociation inhibitor beta	B4DLV7_HUMAN (+2)	5	2	2	8	9	5	2	3	5	6	7	7	0	0	0	4	6	5
Clusterin	CLUS_HUMAN	14	4	10	11	10	6	0	0	0	0	0	0	0	0	0	0	0	0
Dihydropyrimidinase-like 2 variant (Fragment)	Q59GB4_HUMAN	0	0	2	9	7	6	2	0	2	3	2	11	2	0	2	7	6	8
Calmodulin	E7EMB3_HUMAN	7	5	13	3	0	2	5	5	7	0	2	2	4	2	3	0	0	0
ATP synthase subunit alpha, mitochondrial	ATPA_HUMAN (+1)	7	2	13	10	8	6	0	0	2	5	2	0	0	3	2	0	3	4
Epoxide hydrolase 1	HYEP_HUMAN (+1)	6	6	12	6	6	3	2	0	3	2	0	0	8	2	3	0	0	0
Core histone macro-H2A.1	H2AY_HUMAN	7	0	4	3	3	3	2	5	2	2	2	3	0	4	2	0	3	3
Voltage-dependent anion-selective channel protein 1	VDAC1_HUMAN	5	0	14	6	7	6	0	0	0	4	7	5	0	3	0	3	4	4
Fibronectin 1, isoform CRA_n	A0A024R462_HUMAN (+2)	0	0	0	0	0	0	0	3	0	20	25	17	0	0	0	0	0	0
Transgelin	Q5U0D2_HUMAN (+1)	0	2	0	6	10	2	0	6	0	9	11	2	0	0	0	4	4	3
Superoxide dismutase	A0A0C4DFU2_HUMAN (+2)	0	0	2	5	5	4	6	5	6	7	8	9	0	0	0	0	0	0
5'-nucleotidase	5NTD_HUMAN (+2)	0	0	0	3	0	0	5	9	6	4	7	6	3	0	4	4	2	6
HCG1991735, isoform CRA_a	A0A024RC65_HUMAN (+2)	2	0	0	10	13	0	0	0	3	6	2	8	2	3	2	7	6	11
Complement C4-A	CO4A_HUMAN	0	2	6	11	16	15	0	0	0	0	0	3	4	0	0	5	4	2
Collagen alpha-6(VI) chain	CO6A6_HUMAN	0	0	0	0	0	0	0	0	0	0	0	0	10	13	7	15	11	14
Beta-2-microglobulin	B2MG_HUMAN (+1)	2	2	3	2	2	2	3	2	0	2	2	2	6	9	6	2	2	2
Peroxiredoxin-6	PRDX6_HUMAN (+1)	4	0	5	7	8	7	0	2	0	4	6	6	0	0	0	3	0	4
Endoplasmic reticulum resident protein 29	ERP29_HUMAN (+1)	0	0	0	8	9	7	0	0	0	6	6	6	0	0	0	3	3	3
Heat shock 70kDa protein 1A variant (Fragment)	Q59EJ3_HUMAN	0	0	2	8	10	4	0	0	0	3	2	3	3	0	0	9	7	8
Phphoglycerate kinase 1	PGK1_HUMAN (+1)	4	3	8	8	8	6	3	3	3	4	4	3	0	0	0	0	0	0
L-lactate dehydrogenase B chain	LDHB_HUMAN (+1)	4	0	7	7	7	5	2	2	0	5	4	3	0	0	0	2	2	3
Heat shock protein HSP 90-alpha	HS90A_HUMAN (+1)	2	0	0	7	9	4	6	0	7	5	5	8	0	0	0	0	0	0
Guanine nucleotide binding protein (G protein), beta polypeptide 1, isoform CRA_a	A0A024R056_HUMAN (+2)	8	2	9	0	3	4	0	0	4	0	0	0	12	7	8	0	0	0
Actinin, alpha 1, isoform CRA_a	A0A024R694_HUMAN (+1)	0	0	0	3	3	0	3	5	2	10	16	11	0	0	0	2	0	5
Beta-globin	D9YZU5_HUMAN (+1)	2	0	0	6	10	5	0	0	0	0	2	0	4	2	5	6	7	5
Actin, aortic smooth muscle	ACTA_HUMAN (+1)	10	3	5	5	4	2	0	0	0	0	0	0	0	0	0	0	0	0
Chymotrypsinogen B	CTRB1_HUMAN	7	0	12	0	0	0	8	5	0	0	0	0	0	7	4	0	0	0
COL6A2 protein	Q9BUM6_HUMAN	0	0	0	0	0	0	0	3	0	0	0	0	23	16	0	0	0	0
Laminin subunit alpha-5	LAMA5_HUMAN	0	0	2	15	22	13	0	0	0	0	0	0	0	0	0	0	0	0
Retinal dehydrogenase 1	AL1A1_HUMAN (+1)	6	4	8	11	8	10	0	0	0	0	0	0	0	0	0	0	0	0
cDNA FLJ60385, highly similar to Integrin alpha-3	B4E0H8_HUMAN (+1)	8	5	11	6	7	5	0	0	0	2	5	4	0	0	0	0	0	0
Annexin (Fragment)	Q53HM8_HUMAN	3	3	4	5	4	3	3	2	2	3	2	4	4	5	5	2	0	3
Milk fat globule-EGF factor 8 protein, isoform CRA_a	A0A024RC55_HUMAN (+3)	0	0	0	5	7	6	2	2	0	3	8	2	2	0	2	5	5	4
Galectin	A0A024R693_HUMAN (+3)	0	0	0	5	4	4	0	0	0	5	5	6	2	0	2	5	4	5
A-kinase anchor protein 12	AKA12_HUMAN	0	0	0	15	9	6	0	0	0	5	15	7	0	0	0	0	0	0
Microfibrillar-associated protein 5	MFAP5_HUMAN (+2)	2	3	3	0	0	0	6	10	2	0	2	0	4	6	4	0	0	2
Microtubule-associated protein	E7EVA0_HUMAN	0	0	0	4	5	3	0	0	0	6	12	15	0	0	0	2	0	0
Tropomyin alpha-4 chain	TPM4_HUMAN (+1)	0	0	0	5	5	2	4	2	3	6	6	6	0	0	0	4	3	4
Integrin alpha-6	ITA6_HUMAN	3	0	3	11	8	7	0	3	0	0	6	0	0	2	0	3	6	6
Tripeptidyl peptidase I, isoform CRA_a	D3DQU2_HUMAN (+1)	2	5	6	3	6	4	0	0	0	2	2	4	0	3	0	0	2	3
cDNA FLJ56954, highly similar to Inter-alpha-trypsin inhibitor heavy chain H1	B7Z539_HUMAN	0	0	0	0	0	0	0	0	0	0	0	0	8	6	4	13	12	9
Creatine kinase B-type	KCRB_HUMAN (+2)	7	2	5	9	8	6	0	0	0	0	3	0	0	0	0	0	0	0
cDNA FLJ77858, highly similar to Homo sapiens N-acylsphingine amidohydrolase (acid ceramidase) 1 (ASAH1), transcript variant 1, mRNA	A8K0B6_HUMAN (+1)	2	0	2	10	9	6	0	0	0	2	3	5	0	0	0	0	4	4
cDNA FLJ51907, highly similar to Stress-70 protein, mitochondrial	B7Z4V2_HUMAN (+2)	0	0	3	15	10	8	0	0	0	5	9	6	0	0	0	0	0	0
Metalloproteinase inhibitor 3	TIMP3_HUMAN	15	8	12	3	2	2	0	0	0	0	2	0	0	0	0	0	0	0
Dolichyl-diphphooligaccharide--protein glycyltransferase subunit 1	RPN1_HUMAN	4	6	7	6	4	4	2	0	5	0	2	0	2	3	2	0	0	0
Cytochrome c oxidase subunit 5A, mitochondrial	COX5A_HUMAN	7	6	10	5	3	4	2	0	0	0	0	0	0	2	0	2	3	0
Cofilin-1	E9PK25_HUMAN	4	0	0	2	6	3	3	2	3	3	4	4	0	0	2	5	4	5
Cytochrome b-c1 complex subunit 1, mitochondrial	QCR1_HUMAN	3	0	8	9	9	6	0	0	0	0	0	4	0	0	0	2	0	4
Cytochrome b-c1 complex subunit 2, mitochondrial	QCR2_HUMAN	0	0	0	10	9	8	0	0	0	0	0	4	0	0	0	4	2	3
Transgelin-2	TAGL2_HUMAN	0	0	0	3	3	2	0	0	0	6	7	11	0	0	0	3	4	5
Transitional endoplasmic reticulum ATPase	TERA_HUMAN (+1)	0	0	2	12	11	0	0	0	0	0	7	10	0	0	0	2	0	2
CD44 antigen	CD44_HUMAN	0	0	0	2	3	4	6	2	8	4	3	4	0	0	2	2	0	2
Selenium-binding protein 1	SBP1_HUMAN (+1)	3	0	6	11	7	11	0	0	0	0	0	0	0	0	0	4	0	4
Collagen, type IV, alpha 2, isoform CRA_a	A0A024RDW8_HUMAN (+1)	7	2	6	0	0	0	8	3	4	0	0	0	2	6	6	0	0	0
Protein S100-A11	S10AB_HUMAN (+2)	3	2	0	2	0	0	3	0	5	0	3	4	4	5	2	0	2	3
Guanine nucleotide-binding protein G(i) subunit alpha-2	GNAI2_HUMAN	6	6	2	4	3	0	2	0	2	0	2	0	5	4	5	2	3	2
Aspartyl/asparaginyl beta-hydroxylase	ASPH_HUMAN	3	0	9	0	5	2	6	0	0	2	0	5	0	0	0	5	0	0
CD59 glycoprotein	CD59_HUMAN (+3)	4	2	3	0	0	0	6	7	8	0	0	0	3	0	2	0	0	0
Lysomal-associated membrane protein 1, isoform CRA_a	A0A024RDY3_HUMAN (+1)	0	0	4	0	2	0	5	0	9	3	0	2	3	6	0	3	0	2
UDP-gluce:glycoprotein glucyltransferase 1	UGGG1_HUMAN	0	0	0	8	9	6	2	0	0	5	5	3	0	0	0	0	3	2
Single-stranded DNA-binding protein	A4D1U3_HUMAN (+2)	0	0	0	8	5	4	0	0	0	5	5	4	0	0	0	5	4	5
ATPase Ca++ transporting cardiac muscle slow twitch 2 isoform 1 (Fragment)	A0A0S2Z3L2_HUMAN (+1)	8	5	10	5	6	5	0	0	0	0	0	0	0	0	0	0	0	0
Integrin beta-5	ITB5_HUMAN (+1)	0	0	0	2	0	0	5	8	10	4	3	3	0	0	0	0	0	0
Myin regulatory light chain 12A	J3QRS3_HUMAN (+1)	2	0	0	7	5	3	0	0	0	2	3	3	0	0	0	4	6	6
Alpha-1-antitrypsin	A1AT_HUMAN (+1)	0	0	0	8	9	3	0	0	0	0	0	0	0	2	0	7	5	3
Laminin, beta 2 (Laminin S), isoform CRA_a	A0A024R319_HUMAN (+1)	4	0	3	7	20	9	0	0	0	0	2	0	0	0	0	0	0	0
Caldesmon	E7EX44_HUMAN	0	0	0	0	0	0	2	10	0	4	24	6	0	0	0	0	0	0
Thrombpondin 1, isoform CRA_a	A0A024R9Q1_HUMAN (+1)	0	0	0	0	0	0	0	3	3	6	15	12	0	0	0	0	0	0
Sodium/potassium-transporting ATPase subunit beta-3	AT1B3_HUMAN (+1)	5	4	8	0	0	0	0	0	4	0	0	0	0	2	3	0	0	0
H.sapiens ras-related Hrab1A protein	Q5U0I6_HUMAN (+1)	0	0	2	5	3	4	0	0	0	2	4	6	0	0	0	5	3	4
Polyubiquitin-B	B4DV12_HUMAN (+27)	2	2	4	3	3	3	0	0	0	2	2	2	0	0	0	3	2	2
Thy-1 cell surface antigen variant (Fragment)	Q59GA0_HUMAN	0	0	2	0	0	2	7	0	10	3	2	3	0	0	0	2	0	2
Chymotrypsin-like elastase family member 2A	CEL2A_HUMAN (+2)	4	3	0	0	0	0	7	2	0	0	0	0	9	2	10	0	0	0
Dolichyl-diphphooligaccharide--protein glycyltransferase subunit 2	RPN2_HUMAN	0	4	9	2	5	0	2	2	3	0	0	3	3	2	2	0	0	0
Nucleide diphphate kinase	Q32Q12_HUMAN	0	0	0	6	7	3	2	0	0	6	5	7	0	0	0	0	0	0
Complement C3	CO3_HUMAN (+1)	0	0	0	12	7	8	0	0	0	0	0	0	3	2	0	5	0	5
TPSB2 protein	Q6NZY1_HUMAN	0	0	0	3	4	3	0	0	0	0	0	0	6	3	5	6	5	5
Aconitate hydratase, mitochondrial	A0A0K0K1H7_HUMAN (+2)	2	2	4	9	14	10	0	0	0	0	2	2	0	0	0	0	0	0
UTP--gluce-1-phphate uridylyltransferase	UGPA_HUMAN	0	0	0	2	0	0	0	3	3	8	5	9	0	0	0	2	0	2
Cytochrome c (Fragment)	C9JFR7_HUMAN (+2)	2	0	0	6	6	4	0	0	0	4	3	2	0	0	0	4	2	2
Myristoylated alanine-rich C-kinase substrate	MARCS_HUMAN	3	0	0	3	3	3	4	9	4	3	5	4	0	0	0	0	0	0
Laminin, gamma 1 (Formerly LAMB2), isoform CRA_a	A0A024R972_HUMAN (+1)	3	0	0	10	13	8	0	0	0	0	5	0	0	0	0	2	0	0
ADP-ribylation factor 3, isoform CRA_b	A0A024R0Y6_HUMAN (+3)	3	2	4	4	4	3	2	4	0	2	2	4	0	0	0	3	0	3
Apolipoprotein E	APOE_HUMAN (+1)	2	0	0	11	5	6	0	0	0	2	2	0	0	0	0	3	6	3
Cadherin-13	CAD13_HUMAN	0	0	0	0	0	0	0	0	0	2	5	5	0	7	4	4	9	6
14-3-3 protein gamma	1433G_HUMAN	0	2	0	2	5	0	0	0	4	3	0	5	3	3	2	2	3	2
Malate dehydrogenase, cytoplasmic	MDHC_HUMAN (+1)	2	0	0	6	5	3	3	0	0	3	3	4	0	0	0	3	0	4
Polymerase I and transcript release factor	PTRF_HUMAN (+2)	0	0	0	2	0	2	0	0	0	0	2	0	5	5	3	7	3	6
Protein deglycase DJ-1	PARK7_HUMAN (+1)	0	0	0	7	5	4	0	0	0	2	3	6	0	0	0	3	3	3
Sulfatase modifying factor 2 isoform 2	A0A0S2Z5Q3_HUMAN (+2)	0	0	0	8	8	7	0	0	0	3	4	4	0	0	0	0	4	0
Catalase	CATA_HUMAN	0	0	0	3	7	4	0	0	0	3	0	4	0	2	0	5	9	4
Immunoblobulin light chain (Fragment)	Q0KKI6_HUMAN	2	2	2	4	3	2	0	0	0	0	0	0	0	0	3	0	0	2
Transferrin	Q06AH7_HUMAN (+2)	0	0	0	6	6	3	0	0	0	0	0	0	0	0	0	8	8	9
Erlin-2 (Fragment)	E5RHW4_HUMAN (+1)	4	3	5	4	4	4	0	0	0	2	0	0	2	0	0	0	0	0
Pre-B-cell leukemia transcription factor-interacting protein 1	PBIP1_HUMAN	0	0	0	9	6	10	0	0	0	3	5	4	0	2	0	0	0	0
RAP1B, member of RAS oncogene family, isoform CRA_a	A0A024RB87_HUMAN (+1)	3	0	3	4	3	3	3	3	0	2	2	0	0	0	0	2	4	3
Acyl-CoA-binding protein	A0A0A0MTI5_HUMAN (+1)	0	3	0	2	4	3	2	0	2	3	3	3	0	0	0	2	2	3
Putative uncharacterized protein DKFZp666I134 (Fragment)	Q658S9_HUMAN (+1)	0	0	0	6	3	3	2	0	3	3	2	3	0	0	0	4	6	3
Heat shock 60kDa protein 1 (Chaperonin), isoform CRA_a	A0A024R3X4_HUMAN (+3)	0	0	2	2	7	3	0	0	0	9	7	7	0	0	0	0	0	0
Sushi domain-containing protein 2	SUSD2_HUMAN	0	0	0	0	0	0	0	21	0	0	8	0	0	0	0	0	0	2
Endoplasmic reticulum resident protein 44	ERP44_HUMAN	0	0	0	8	7	4	0	0	0	4	0	3	0	0	0	0	4	2
Myin light polypeptide 6	B7Z6Z4_HUMAN (+5)	0	0	0	6	4	4	0	0	0	2	5	3	0	0	0	3	5	4
DPYSL3 protein	Q6DEN2_HUMAN	4	0	0	11	5	4	0	0	0	2	0	2	0	0	0	0	0	4
Apolipoprotein A-I, isoform CRA_a	A0A024R3E3_HUMAN (+1)	0	0	0	6	3	3	0	0	0	0	0	0	0	0	0	9	7	8
Mitochondrial NADH-ubiquinone oxidoreductase 75 kDa subunit	E5KRK5_HUMAN (+1)	0	0	4	10	9	10	0	0	0	0	0	2	0	0	0	0	0	2
Collagen alpha-5(VI) chain	CO6A5_HUMAN (+1)	0	0	0	0	0	0	0	0	0	0	0	0	4	0	10	4	4	17
Prohibitin, isoform CRA_a	A8K401_HUMAN (+1)	0	3	5	4	4	6	0	0	0	0	0	0	2	0	0	0	0	0
Mutant hemoglobin alpha 2 globin chain	A0A0K2BMD8_HUMAN (+2)	0	2	0	5	5	3	0	0	0	0	0	0	2	0	0	4	2	3
Scavenger receptor class B, member 2, isoform CRA_a	A0A024RDG6_HUMAN (+1)	0	3	2	0	0	0	7	3	5	2	0	3	0	0	0	0	0	0
Melanoma cell adhesion molecule, isoform CRA_a	A0A024R3I5_HUMAN (+2)	6	3	0	5	6	5	0	0	0	0	2	0	0	0	0	4	2	0
Ras-related protein Rab-7a	RAB7A_HUMAN	2	0	2	6	4	3	0	0	2	5	3	3	0	0	0	2	0	0
Peroxiredoxin-2	PRDX2_HUMAN (+1)	2	2	2	4	5	3	0	0	0	4	0	4	0	0	0	0	0	3
Dolichyl-diphphooligaccharide--protein glycyltransferase 48 kDa subunit	A0A024RAD5_HUMAN (+2)	5	0	7	0	2	2	3	3	4	0	0	0	0	0	0	0	0	0
EH-domain containing 2, isoform CRA_a	A0A024R0S6_HUMAN (+1)	0	0	0	4	5	0	0	0	0	0	0	0	0	0	3	6	6	4
Protein ERGIC-53	LMAN1_HUMAN (+3)	4	2	7	0	8	2	2	0	2	2	0	2	0	0	0	0	0	0
Nucleobindin 2, isoform CRA_b	A0A087WSV8_HUMAN (+1)	0	0	0	3	8	4	0	0	0	2	2	6	0	0	0	4	2	4
Ras homolog gene family, member A, isoform CRA_a	A0A024R324_HUMAN (+1)	2	0	3	3	3	2	0	0	0	2	2	2	2	3	2	0	0	0
Matrix metalloproteinase 14 (Membrane-inserted)	K4RH61_HUMAN (+1)	0	0	0	0	2	0	3	0	4	3	5	8	2	2	0	0	2	0
Cytochrome c oxidase subunit 4 isoform 1, mitochondrial	COX41_HUMAN	0	2	4	7	4	5	0	0	0	0	0	3	0	0	0	2	2	3
Cytochrome c oxidase subunit 5B, mitochondrial	COX5B_HUMAN	0	0	5	4	3	5	0	0	0	0	2	0	0	0	0	0	0	4
Peptidyl-prolyl cis-trans isomerase FKBP10	FKB10_HUMAN (+1)	0	0	0	0	0	0	0	3	0	4	7	8	0	0	0	0	0	2
Tetraspanin	A6NNI4_HUMAN (+3)	5	2	3	0	0	0	2	2	4	0	0	0	4	2	5	0	0	0
Keratin, type II cytkeletal 2 epidermal	K22E_HUMAN	0	0	2	4	0	0	2	7	4	0	0	0	0	3	6	0	0	0
Microfibrillar-associated protein 2	MFAP2_HUMAN (+1)	0	4	4	0	0	0	0	0	0	0	0	0	4	4	2	0	0	0
Gamma-glutamyltransferase 5	GGT5_HUMAN	8	0	0	3	2	0	0	0	0	0	0	0	0	2	0	0	0	0
ATP synthase subunit d, mitochondrial	ATP5H_HUMAN	0	0	3	4	4	4	0	0	0	0	0	0	0	0	0	2	3	2
10 kDa heat shock protein, mitochondrial	CH10_HUMAN	2	0	0	3	3	5	0	0	0	2	4	0	0	0	0	2	2	2
Reticulocalbin-2	RCN2_HUMAN	0	0	4	4	7	4	0	0	0	4	4	3	0	0	0	0	0	0
Septin-11	D6RER5_HUMAN (+2)	0	0	0	3	4	0	0	0	0	4	6	9	0	0	0	3	0	0
Histone H2A	A0A024R017_HUMAN (+1)	4	0	0	0	0	0	0	2	2	0	0	0	8	9	5	0	0	0
14-3-3 protein theta	1433T_HUMAN	0	0	0	3	2	2	0	0	3	0	0	4	3	2	2	2	0	3
Cytochrome b-c1 complex subunit 7	QCR7_HUMAN	2	0	9	4	2	3	0	0	0	0	0	0	0	0	0	3	2	2
Thioredoxin-dependent peroxide reductase, mitochondrial	PRDX3_HUMAN	3	0	2	6	5	4	0	0	0	0	5	2	0	0	0	0	0	0
Solute carrier family 25 member 4 isoform 1 (Fragment)	A0A0S2Z3H3_HUMAN (+2)	2	0	5	6	6	8	0	0	0	0	0	2	0	0	0	0	0	0
Protein AHNAK2	AHNK2_HUMAN	0	0	0	2	0	0	0	0	0	4	4	6	0	0	0	3	5	2
Stomatin, isoform CRA_a	A0A024R882_HUMAN (+3)	3	0	2	0	3	2	3	0	0	2	2	2	3	4	2	0	0	0
ATP synthase subunit O, mitochondrial	ATPO_HUMAN	3	0	2	5	4	5	0	0	0	2	4	3	0	0	0	0	0	0
Plexin-B2	PLXB2_HUMAN	0	0	2	5	4	4	0	0	0	2	5	2	0	0	0	0	0	0
Alpha-2-macroglobulin receptor-associated protein	AMRP_HUMAN (+1)	0	2	2	5	8	5	0	0	0	2	3	2	0	0	0	2	0	0
Plastin-3	PLST_HUMAN (+2)	0	0	0	2	6	0	0	0	0	5	5	9	0	0	0	0	0	2
Beta-2-glycoprotein 1	APOH_HUMAN (+1)	0	0	0	0	0	0	0	0	0	0	0	0	7	7	5	2	0	0
Prolyl 4-hydroxylase subunit alpha-2	P4HA2_HUMAN (+1)	0	0	0	4	4	2	0	0	0	4	7	8	0	0	0	0	0	0
Capping protein (Actin filament) muscle Z-line, beta, isoform CRA_a	B1AK87_HUMAN (+3)	0	0	0	5	2	3	2	2	0	3	3	0	2	2	0	2	0	0
Dihydrolipoamide S-succinyltransferase (E2 component of 2-oxo-glutarate complex), isoform CRA_a	A0A024R6C9_HUMAN (+2)	0	0	4	6	4	3	0	0	0	0	3	4	0	0	0	0	3	0
Beta-hexaminidase	A0A024RAJ6_HUMAN (+1)	0	0	0	2	4	0	0	3	0	3	5	7	0	0	0	0	2	0
N(G),N(G)-dimethylarginine dimethylaminohydrolase 2	DDAH2_HUMAN (+1)	0	0	0	5	5	2	0	0	0	0	3	0	0	0	0	4	2	6
cDNA FLJ52708, highly similar to Basigin	B4DNE1_HUMAN (+3)	0	0	0	3	2	0	0	2	4	0	4	4	0	0	0	0	0	0
Prolylcarboxypeptidase (Angiotensinase C), isoform CRA_a	A0A024R5L0_HUMAN (+1)	0	0	0	2	0	0	6	4	5	4	3	5	0	0	0	0	0	0
Reticulocalbin-3	RCN3_HUMAN	0	0	0	0	3	0	2	0	0	4	5	7	0	0	0	5	2	2
Talin-1	TLN1_HUMAN	0	0	0	4	7	2	0	0	0	2	2	0	2	0	0	3	0	2
Peroxisomal multifunctional enzyme type 2	DHB4_HUMAN (+2)	0	0	2	5	5	4	0	0	0	4	0	4	0	0	0	0	2	0
Septin-2	SEPT2_HUMAN	0	0	0	2	5	0	0	0	0	3	2	6	0	0	0	3	4	3
Profilin-1	PROF1_HUMAN	0	0	0	3	4	4	0	0	2	4	4	4	0	0	0	2	0	0
N-acetylglucamine-6-sulfatase	A8K6V6_HUMAN	0	0	0	2	3	0	5	0	0	2	4	4	0	0	0	0	0	0
Titin	TITIN_HUMAN	0	3	0	0	0	0	0	0	0	0	0	0	0	3	0	0	0	0
Platelet glycoprotein 4	CD36_HUMAN (+3)	0	0	0	0	0	0	0	0	0	0	0	0	10	13	0	0	0	0
Protein S100-A4	S10A4_HUMAN	0	0	0	2	3	0	0	0	3	3	2	2	2	0	0	3	0	0
Ras-related protein Ral-A	RALA_HUMAN	0	0	0	3	3	0	3	0	0	3	3	5	0	0	0	0	2	2
HLA class II histocompatibility antigen, DRB1-15 beta chain	2B1F_HUMAN (+2)	2	0	0	3	4	2	0	2	0	0	0	0	0	0	2	2	2	4
Proteasome subunit alpha type	A0A0K0K1K4_HUMAN (+2)	0	0	0	4	0	0	0	0	0	2	3	6	0	0	0	4	4	2
Cytochrome c oxidase subunit 6B1	CX6B1_HUMAN	4	2	8	3	2	2	0	0	0	0	0	0	0	3	0	0	0	0
4F2 cell-surface antigen heavy chain	4F2_HUMAN (+2)	6	0	3	4	4	0	0	5	0	0	3	0	0	0	0	0	0	0
Solute carrier family 2, facilitated gluce transporter member 1	GTR1_HUMAN (+1)	6	4	6	2	2	2	0	0	0	0	0	0	0	0	0	0	0	0
Charged multivesicular body protein 4b	CHM4B_HUMAN	0	0	0	2	3	3	0	0	0	2	3	4	0	0	0	2	0	3
Lysomal protective protein	PPGB_HUMAN (+2)	0	0	0	2	2	0	0	4	2	2	5	3	0	0	0	0	0	0
Prohibitin-2	PHB2_HUMAN	3	0	0	5	3	2	0	0	0	0	3	0	0	0	0	2	2	2
Alcohol dehydrogenase class-3	ADHX_HUMAN (+2)	2	0	0	3	4	0	0	0	3	2	2	4	0	0	0	0	0	0
Pentaxin	V9HWP0_HUMAN (+1)	0	0	0	4	3	5	0	0	0	0	0	0	3	0	0	6	3	6
Phphatidylinitol 4-kinase type 2-alpha	P4K2A_HUMAN (+2)	0	0	0	4	3	5	0	0	0	4	6	6	0	0	0	0	0	0
HCG2001986, isoform CRA_a	A0A024R5X2_HUMAN (+3)	0	0	2	6	4	3	0	0	0	2	2	2	0	0	0	0	2	0
Voltage-dependent calcium channel subunit alpha-2/delta-1	CA2D1_HUMAN (+1)	0	0	0	6	6	2	0	0	0	2	6	2	0	0	0	2	0	0
Protein S100-B	S100B_HUMAN (+1)	2	3	2	3	3	3	0	0	0	0	0	0	0	0	0	0	0	2
Procollagen-lysine 1, 2-oxoglutarate 5-dioxygenase 1, isoform CRA_a	A0A024R4H0_HUMAN (+1)	0	0	0	0	4	0	0	0	0	6	6	7	0	0	0	0	0	0
Collectin-12	COL12_HUMAN	0	0	4	6	4	9	0	0	0	0	0	0	0	0	0	0	0	0
Prolyl 4-hydroxylase subunit alpha-1	P4HA1_HUMAN (+1)	0	0	0	2	5	2	0	0	0	5	4	7	0	0	0	0	0	0
complement component 1, q subcomponent binding protein (C1QBP), nuclear gene encoding mitochondrial protein, mRNA	A8K651_HUMAN (+1)	0	0	2	4	4	2	0	0	0	2	2	0	0	0	0	2	3	2
Lactoylglutathione lyase	LGUL_HUMAN (+2)	0	0	0	3	4	4	0	0	0	3	3	3	0	0	0	4	2	2
cDNA, FLJ94267, highly similar to Homo sapiens glutathione S-transferase omega 1 (GSTO1), mRNA	B2R983_HUMAN (+2)	0	0	0	7	3	2	0	0	0	2	4	2	0	0	0	2	0	2
Ectonucleotide pyrophphatase/phphodiesterase family member 1	ENPP1_HUMAN	0	0	3	3	2	2	0	8	0	0	4	0	0	0	0	0	0	0
Alcohol dehydrogenase IB (Class I), beta polypeptide, isoform CRA_a	A0A024RDI5_HUMAN (+3)	0	0	0	0	0	0	0	0	0	0	0	0	9	7	2	4	0	0
Tenascin-X	TENX_HUMAN (+1)	0	0	0	0	0	0	0	0	0	0	4	0	0	0	2	3	5	6
Galectin-7	LEG7_HUMAN	0	0	0	0	0	0	0	0	0	0	0	0	0	3	3	5	4	4
MIC complex subunit MIC60	B4DKR1_HUMAN (+1)	0	0	0	8	9	6	0	0	0	0	2	0	0	0	0	0	0	0
Uncharacterized protein (Fragment)	F8W031_HUMAN	0	0	4	2	3	3	0	0	0	2	0	2	0	0	0	0	2	2
Peptidyl-prolyl cis-trans isomerase FKBP2	FKBP2_HUMAN (+1)	0	0	0	5	3	3	0	0	0	0	0	3	0	0	0	3	3	2
Voltage-dependent anion channel 2, isoform CRA_a	A0A024QZN9_HUMAN (+3)	2	0	7	2	3	2	0	0	0	2	0	0	0	0	0	0	0	0
Epididymis secretory protein Li 55	V9HW35_HUMAN	0	0	2	4	5	4	0	0	0	0	0	3	0	0	0	0	0	0
Transmembrane emp24 protein transport domain containing 9, isoform CRA_a	A0A024R7M0_HUMAN (+2)	0	0	2	2	5	2	2	0	0	0	2	3	0	0	0	0	2	2
Superoxide dismutase [Cu-Zn]	SODC_HUMAN (+1)	0	0	0	3	2	2	0	0	0	2	2	0	0	0	0	2	0	2
cDNA FLJ54166, highly similar to Hematopoietic progenitor cell antigen CD34	B4DUX4_HUMAN (+1)	0	0	0	2	0	0	0	0	0	0	0	0	3	2	0	5	3	4
Ferritin	A0A024R525_HUMAN (+4)	0	0	0	4	5	6	0	0	0	2	3	3	0	0	0	2	0	0
Beta-galactidase	B7Z6Q5_HUMAN (+2)	0	0	0	0	0	0	0	5	0	6	6	5	0	0	0	0	0	0
Hemopexin	HEMO_HUMAN	0	0	0	2	2	3	0	0	0	0	0	0	0	0	0	5	3	5
Manne receptor, C type 1-like 1	B9EJA8_HUMAN (+2)	0	0	0	0	0	0	0	0	0	0	0	0	0	3	0	4	6	7
Prapin (Variant Gaucher disease and variant metachromatic leukodystrophy), isoform CRA_b	A0A024QZQ2_HUMAN (+3)	2	0	2	0	0	0	3	4	4	0	0	0	0	0	0	0	0	0
Neuroplastin	NPTN_HUMAN	0	0	2	3	3	3	0	0	0	2	0	2	0	0	0	0	0	0
Ferritin light chain	FRIL_HUMAN	0	0	0	2	2	4	0	0	0	2	0	0	0	0	0	3	3	0
Acyl carrier protein, mitochondrial	ACPM_HUMAN	0	0	4	0	2	0	0	0	2	0	0	0	0	2	0	0	0	0
Integrin alpha-5	ITA5_HUMAN	0	0	0	0	0	0	0	5	2	0	5	0	0	0	0	2	2	0
cDNA FLJ75185	A8K3D0_HUMAN	0	0	0	2	0	2	0	0	0	3	6	4	0	0	0	0	0	0
Tetraspanin	A0A024RCB7_HUMAN (+6)	4	3	4	0	0	0	2	0	4	0	0	0	2	2	2	0	0	0
NADH dehydrogenase (Ubiquinone) 1 beta subcomplex, 10, 22kDa, isoform CRA_b	A8K761_HUMAN (+1)	0	0	2	2	5	5	0	0	0	0	2	0	0	0	0	0	0	0
Histone H3	B2R4P9_HUMAN (+2)	2	0	3	0	0	0	0	0	0	0	0	0	3	4	2	0	0	0
cDNA FLJ75881, highly similar to Homo sapiens transferrin receptor (p90, CD71) (TFRC), mRNA	A8K6Q8_HUMAN	0	0	0	0	0	0	5	0	2	3	3	4	0	0	0	0	0	0
Utrophin	UTRO_HUMAN	0	0	0	11	6	3	0	0	0	0	0	0	0	0	0	0	0	0
Integrin alpha-11	ITA11_HUMAN	0	0	0	0	0	0	0	5	0	2	10	2	0	0	0	0	0	0
Apoptis-inducing factor 1, mitochondrial	AIFM1_HUMAN	0	0	0	10	9	7	0	0	0	0	0	0	0	0	0	0	0	0
Aspartate aminotransferase	A0A024R6W0_HUMAN (+1)	2	0	2	3	2	4	0	0	0	0	2	0	0	0	0	0	0	0
Sorcin	SORCN_HUMAN	0	0	0	4	3	0	0	0	0	0	0	0	0	0	0	2	0	4
Peptidyl-prolyl cis-trans isomerase FKBP9	FKBP9_HUMAN (+2)	0	0	0	0	0	0	0	0	5	2	0	5	0	0	0	3	2	0
Beta-hexaminidase	B4DVA7_HUMAN (+1)	0	0	0	2	0	0	0	0	0	3	3	7	0	0	0	0	0	0
Integrin beta	A0A024R8K7_HUMAN (+5)	0	0	0	3	2	3	0	0	0	0	0	0	0	2	0	2	4	6
Prtacyclin synthase	PTGIS_HUMAN (+2)	0	0	0	0	0	0	0	0	0	0	0	0	3	4	3	2	4	3
Cytochrome b-c1 complex subunit Rieske, mitochondrial	UCRI_HUMAN	0	0	0	2	5	6	0	0	0	0	0	0	0	0	0	0	0	0
Carbonic anhydrase 2	CAH2_HUMAN (+1)	0	0	0	7	5	5	0	0	0	0	0	0	0	0	0	0	0	0
ATP synthase-coupling factor 6, mitochondrial	ATP5J_HUMAN (+1)	0	0	2	4	3	4	0	0	0	0	2	2	0	0	0	0	0	0
Protein AMBP	AMBP_HUMAN (+2)	0	0	0	2	2	0	0	0	0	0	0	0	2	2	2	2	2	0
Multiple coagulation factor deficiency protein 2	MCFD2_HUMAN	0	0	5	2	2	2	0	0	0	2	0	0	0	0	0	2	0	0
Tumor protein D54	A0A087WYR3_HUMAN (+2)	0	0	0	3	0	2	0	0	0	2	3	5	0	0	0	3	2	4
Calcium binding protein P22, isoform CRA_a	A0A024R9M9_HUMAN (+1)	0	0	0	5	3	3	0	0	0	2	2	5	0	0	0	2	0	0
Catenin alpha-1	CTNA1_HUMAN (+1)	0	0	0	6	4	4	0	0	0	0	2	2	0	0	0	0	0	3
Neurocalcin delta, isoform CRA_a	B2RB70_HUMAN (+1)	0	0	3	4	5	3	0	0	0	0	0	0	0	0	0	3	0	2
Programmed cell death protein 6	PDCD6_HUMAN	0	0	0	3	5	3	0	0	0	0	3	3	0	0	0	0	0	0
Myin-10	MYH10_HUMAN	0	0	0	5	6	0	0	0	0	0	0	0	0	0	0	2	4	4
Mitochondrial NADH dehydrogenase ubiquinone flavoprotein 1	E5KNH5_HUMAN (+3)	0	0	2	8	3	3	0	0	0	0	0	0	0	0	0	0	0	0
Dihydrolipoyl dehydrogenase	A0A024R713_HUMAN (+4)	0	0	0	6	8	4	0	0	0	0	2	0	0	0	0	0	0	2
Periplakin	K7EKI8_HUMAN (+1)	0	0	0	0	0	0	0	0	0	0	0	0	0	0	0	11	3	6
Intercellular adhesion molecule 1	ICAM1_HUMAN	0	0	0	3	0	0	0	3	0	2	6	0	0	0	0	2	0	2
Dystroglycan 1 (Dystrophin-associated glycoprotein 1), isoform CRA_a	A0A024R2W4_HUMAN (+1)	0	0	0	3	4	2	0	0	0	2	3	4	0	0	0	0	0	0
GDH/6PGL endoplasmic bifunctional protein	G6PE_HUMAN (+1)	0	0	0	2	6	3	0	0	0	3	0	3	0	0	0	2	0	2
Dipeptidyl peptidase 2	DPP2_HUMAN	0	0	0	2	0	0	0	2	0	4	4	4	0	0	0	0	0	0
cDNA FLJ61587, highly similar to Integrin alpha-1 (Fragment)	B4DTY8_HUMAN (+1)	3	0	2	3	0	0	0	2	0	0	0	0	0	2	0	0	0	0
LDLR chaperone MESD	MESD_HUMAN	0	0	0	4	5	2	0	0	0	0	0	2	0	0	0	0	0	0
Cytochrome c oxidase subunit VIc, isoform CRA_a	A0A024R9B7_HUMAN (+1)	4	2	5	0	3	3	0	0	0	0	0	0	0	0	0	0	0	0
cDNA FLJ46506 fis, clone THYMU3030752, highly similar to BTB/POZ domain-containing protein KCTD12	B3KY04_HUMAN (+1)	0	0	0	5	4	0	0	0	0	0	0	5	0	0	0	3	2	3
MHC class I antigen (Fragment)	Q56H29_HUMAN	0	0	0	3	2	0	0	0	0	2	0	2	0	2	0	0	0	0
Calcium-transporting ATPase	Q68DH9_HUMAN	0	0	2	0	3	0	0	0	4	3	0	2	0	0	0	0	0	0
NADH dehydrogenase (Ubiquinone) 1 alpha subcomplex, 5, 13kDa, isoform CRA_b	A0A024R745_HUMAN (+3)	2	0	3	4	4	2	0	0	0	0	0	0	0	0	0	0	0	2
14-3-3 protein beta/alpha	B5BU24_HUMAN	0	0	0	3	2	3	0	0	0	2	4	2	0	0	0	0	2	2
Transmembrane emp24-like trafficking protein 10 (Yeast), isoform CRA_a	A0A024R6I3_HUMAN (+2)	0	0	2	2	3	0	0	0	0	0	0	0	0	0	0	0	0	2
Histone H2B	A0A024RCJ9_HUMAN (+12)	0	0	0	2	2	2	0	0	0	2	2	2	0	0	0	0	2	0
Proteasome activator complex subunit 1	PSME1_HUMAN (+1)	0	0	0	3	4	5	0	0	0	0	0	3	0	0	0	0	2	2
Adipocyte plasma membrane-associated protein	APMAP_HUMAN (+1)	0	0	4	0	2	2	0	0	0	0	0	0	0	3	0	0	0	0
Proteasome subunit beta type-1	PSB1_HUMAN (+1)	0	0	0	0	0	0	0	0	0	3	2	3	0	0	0	0	0	0
Translationally-controlled tumor protein	A0A0B4J2C3_HUMAN (+3)	0	0	0	2	3	2	0	0	0	3	2	3	0	0	0	0	0	0
Myin light chain kinase, smooth muscle	MYLK_HUMAN	3	0	0	5	5	4	0	0	0	0	0	0	0	0	0	0	0	0
Sodium/potassium-transporting ATPase subunit beta	A3KLL5_HUMAN (+2)	2	2	3	2	3	3	0	0	0	0	0	0	0	0	0	0	0	0
Sodium/potassium-transporting ATPase subunit alpha	B3KRI1_HUMAN	2	0	3	4	2	3	0	0	0	0	0	0	0	0	0	0	0	0
Glucidase, alpha acid (Pompe disease, glycogen storage disease type II), isoform CRA_a	A0A024R8Q1_HUMAN (+1)	0	0	0	0	3	2	0	2	0	4	4	2	0	0	0	0	0	0
Chromome 10 open reading frame 70, isoform CRA_b	A0A024QZN7_HUMAN (+1)	0	0	2	3	3	2	0	0	0	0	0	0	0	0	0	0	0	0
Haptoglobin	A0A0C4DGL8_HUMAN (+2)	0	0	0	2	2	0	0	0	0	0	0	0	2	0	0	4	0	3
Myeloid-derived growth factor	MYDGF_HUMAN	0	0	0	0	3	0	0	0	0	2	3	3	0	0	0	2	2	0
Alpha-2-macroglobulin	A2MG_HUMAN	0	0	0	2	6	0	0	0	0	0	2	2	0	0	0	3	0	0
GDP dissociation inhibitor 1 isoform 1 (Fragment)	A0A0S2Z3X8_HUMAN (+1)	0	0	0	5	4	0	0	0	0	2	3	3	0	0	0	0	0	0
IGL@ protein	Q8N355_HUMAN	0	0	0	3	4	4	0	0	0	0	0	0	0	0	0	0	2	0
Glycoprotein receptor gp330/megalin	Q7Z5C0_HUMAN	0	0	8	3	2	4	0	0	0	0	0	0	0	0	0	0	0	0
NADH dehydrogenase [ubiquinone] 1 alpha subcomplex subunit 8	NDUA8_HUMAN	0	0	3	0	2	3	0	0	0	0	0	0	0	0	0	0	2	2
ATP synthase subunit e, mitochondrial	ATP5I_HUMAN	0	0	0	0	2	2	0	0	0	0	0	0	0	0	0	0	2	0
Ras-related protein Rab-11B	RB11B_HUMAN	0	0	0	4	3	3	0	0	0	0	4	0	0	0	0	0	0	2
Thioredoxin	H9ZYJ2_HUMAN (+1)	0	0	0	0	2	0	0	0	3	2	2	2	0	0	0	2	0	2
Calpastatin isoform a variant (Fragment)	Q59HE3_HUMAN	0	0	0	2	3	0	0	0	0	0	3	3	0	0	0	3	0	3
Redox-regulatory protein FAM213A	F213A_HUMAN	0	0	0	3	3	4	0	0	0	0	0	0	0	0	0	3	2	0
cDNA FLJ56912, highly similar to Fibulin-2	B7Z9B8_HUMAN (+2)	0	0	0	0	0	0	0	0	2	3	2	0	0	0	0	3	3	3
Syndecan binding protein (Syntenin), isoform CRA_a	G5EA09_HUMAN (+2)	6	0	3	3	0	0	0	0	3	0	0	0	0	0	0	0	0	0
cDNA FLJ77877, highly similar to Human ENO2 neuron specific (gamma) enolase	A8K3B0_HUMAN (+2)	0	0	0	5	4	2	0	0	0	0	2	2	0	0	0	0	0	0
ERO1-like protein alpha	ERO1A_HUMAN	0	0	0	5	2	3	0	0	0	2	4	4	0	0	0	0	0	0
Dynactin 2 variant (Fragment)	Q53H88_HUMAN (+1)	0	0	0	6	5	2	0	0	0	0	0	0	0	0	0	0	0	2
Cytochrome c oxidase subunit 1	H9P3H8_HUMAN	3	0	7	0	0	0	0	0	0	0	0	0	0	2	0	0	0	0
Fumarate hydratase isoform 1 (Fragment)	A0A0S2Z4C3_HUMAN (+1)	0	0	0	4	7	5	0	0	0	2	0	0	0	0	0	0	0	0
Retina-specific copper amine oxidase	AOC2_HUMAN	4	0	8	0	0	0	0	0	0	0	0	0	0	0	0	0	0	0
Selenoprotein M	A0A087WWF1_HUMAN	0	0	0	3	4	2	0	0	0	0	0	0	0	0	0	0	0	0
Flotillin-1	FLOT1_HUMAN (+2)	0	0	0	2	3	4	0	0	0	0	0	0	0	0	0	0	0	0
Beta-glucuronidase	BGLR_HUMAN	0	0	0	0	3	2	0	0	0	0	3	2	0	0	0	2	0	3
cDNA FLJ78041, highly similar to Homo sapiens NADH dehydrogenase (ubiquinone) flavoprotein 2, 24kDa (NDUFV2), mRNA	A8K750_HUMAN (+5)	0	0	0	3	5	3	0	0	0	0	2	2	0	0	0	0	0	0
Syntaxin-7	STX7_HUMAN	0	0	0	4	0	3	0	0	0	3	0	3	0	0	0	0	0	2
Ubiquitin carboxyl-terminal hydrolase	D6R956_HUMAN (+3)	0	0	2	3	2	0	0	0	0	0	2	2	0	0	0	0	0	0
Band 4.1-like protein 2	E41L2_HUMAN	0	0	0	2	4	2	0	0	0	0	0	0	0	0	0	0	0	0
Glucylceramidase	A0A068F658_HUMAN (+4)	0	0	0	0	0	0	0	0	0	2	3	6	0	0	0	0	0	0
Collagen alpha-2(V) chain	CO5A2_HUMAN	2	0	0	0	0	0	0	0	0	0	0	0	0	0	2	4	0	3
Filamin B, beta (Actin binding protein 278), isoform CRA_a	A0A024R321_HUMAN (+1)	0	0	0	3	3	0	0	0	0	0	0	0	0	0	0	2	2	6
Cortactin isoform a variant (Fragment)	Q53HG7_HUMAN (+1)	0	0	0	4	0	0	0	0	0	0	4	6	0	0	0	0	0	2
Quinone oxidoreductase	QOR_HUMAN	0	0	0	5	7	4	0	0	0	0	0	2	0	0	0	0	0	0
Contactin 1, isoform CRA_a	A0A024R104_HUMAN (+1)	0	0	0	7	5	0	0	0	0	0	0	0	0	0	0	0	0	0
Cystatin-B	CYTB_HUMAN (+1)	0	0	0	2	2	2	0	0	0	0	0	2	0	0	0	0	2	2
Proteasome subunit alpha type-5	PSA5_HUMAN (+2)	0	0	0	3	0	2	0	0	0	0	0	4	0	0	0	0	0	0
SH3 domain-binding glutamic acid-rich-like protein	SH3L1_HUMAN (+1)	0	0	0	3	2	0	0	0	0	2	0	3	0	0	0	2	0	2
Tropomyin 3 isoform 1 (Fragment)	A0A0S2Z4G4_HUMAN (+1)	0	0	0	3	0	3	0	0	0	0	2	0	0	0	0	3	0	0
Thymin beta 4, X-linked	A2VCK8_HUMAN (+1)	0	0	0	0	0	0	0	0	2	2	2	2	0	0	0	0	0	0
Related RAS viral (R-ras) oncogene homolog, isoform CRA_a	A0A024QZF2_HUMAN (+1)	2	0	2	4	3	0	0	0	0	0	2	0	0	0	0	0	0	0
Prelamin-A/C	LMNA_HUMAN	0	0	0	0	2	0	0	0	0	0	3	4	0	0	0	0	3	0
Alpha-1B-glycoprotein	A1BG_HUMAN (+1)	0	0	0	2	4	2	0	0	0	0	0	0	0	0	0	0	4	3
Stromal cell derived factor 4, isoform CRA_c	A0A024R084_HUMAN (+1)	0	0	0	0	0	3	0	0	0	0	2	6	0	0	0	0	0	0
2-oxoglutarate dehydrogenase, mitochondrial	ODO1_HUMAN	0	0	0	5	6	3	0	0	0	0	0	0	0	0	0	0	0	0
Protein NipSnap homolog 3A	NPS3A_HUMAN (+1)	0	0	0	4	3	5	0	0	0	0	2	0	0	0	0	0	0	3
Guanine nucleotide-binding protein G(I)/G(S)/G(T) subunit beta-2	E7EP32_HUMAN (+2)	2	0	2	0	0	0	0	0	0	0	0	0	0	0	0	0	0	0
Proteasome subunit alpha type-3	PSA3_HUMAN (+1)	0	0	0	4	3	3	0	0	0	2	0	4	0	0	0	0	0	0
Putative uncharacterized protein (Fragment)	Q8TBT6_HUMAN (+1)	5	2	0	2	3	0	0	0	0	0	0	0	0	0	0	0	0	0
KDEL (Lys-Asp-Glu-Leu) containing 2, isoform CRA_a	A0A024R3C4_HUMAN (+1)	0	0	0	3	4	0	0	0	0	3	0	3	0	0	0	0	0	2
Collagen alpha-1(XII) chain	COCA1_HUMAN (+1)	0	0	0	0	0	0	0	0	0	0	10	0	0	0	0	0	0	0
Ribomal protein, large, P2, isoform CRA_a	A0A024RCA7_HUMAN (+1)	0	0	0	0	3	0	0	0	0	0	0	0	0	0	0	0	4	2
ADP-ribyl cyclase/cyclic ADP-ribe hydrolase 2	A6NC48_HUMAN (+1)	0	0	0	2	0	2	0	0	0	0	4	0	0	0	0	0	0	0
GDP-fuce protein O-fucyltransferase 1	OFUT1_HUMAN	0	0	0	2	3	2	0	0	0	2	0	0	0	0	0	0	0	0
Monocyte differentiation antigen CD14	B2R888_HUMAN (+2)	0	0	0	4	3	0	0	0	0	0	0	0	0	0	0	0	2	2
High-mobility group box 1, isoform CRA_a	A0A024RDR0_HUMAN (+1)	0	0	0	3	2	0	0	0	0	0	0	0	0	0	0	3	0	3
DnaJ homolog subfamily B member 11	DJB11_HUMAN	0	0	0	0	5	4	0	0	0	3	2	2	0	0	0	0	0	0
Aldehyde dehydrogenase, mitochondrial	ALDH2_HUMAN (+1)	0	0	3	4	3	3	0	0	0	0	0	0	0	0	0	0	0	0
Citrate synthase	A0A024RB75_HUMAN (+2)	0	0	0	3	5	2	0	0	0	2	0	0	0	0	0	0	0	0
GTP:AMP phphotransferase AK3, mitochondrial	KAD3_HUMAN (+2)	0	0	0	4	2	4	0	0	0	0	3	3	0	0	0	0	0	0
Cathepsin K	CATK_HUMAN (+1)	0	0	0	0	0	0	4	0	6	3	0	2	0	0	0	0	0	0
Chymotrypsin-like elastase family member 3B	CEL3B_HUMAN	0	3	0	0	0	0	0	0	2	0	0	0	0	0	0	0	0	0
Palmitoyl-protein thioesterase 1	PPT1_HUMAN	0	0	3	4	2	4	0	0	0	0	0	0	0	0	0	0	0	0
Sugar phphate exchanger 2	SPX2_HUMAN	0	2	0	0	0	0	0	0	0	0	0	0	0	0	0	0	0	0
72 kDa type IV collagenase	MMP2_HUMAN (+1)	0	0	0	0	0	0	0	0	0	5	2	7	0	0	0	0	0	0
Beta-crystallin B2 (Fragment)	A0A0H3W5J2_HUMAN (+3)	2	0	0	7	3	2	0	0	0	0	0	0	0	0	0	0	0	0
Cytochrome c oxidase subunit 2	A0A059RPV8_HUMAN (+1)	5	0	5	0	0	0	2	0	0	0	0	0	0	0	0	0	0	0
Inorganic pyrophphatase	IPYR_HUMAN (+1)	0	0	0	4	4	6	0	0	0	0	0	0	0	0	0	0	0	0
Protein SET	A0A0C4DFV9_HUMAN (+4)	2	0	0	3	0	0	0	0	0	2	2	2	0	0	0	0	0	0
Protein ATP5J2-PTCD1	G3V325_HUMAN (+1)	0	0	0	2	2	0	0	0	0	2	2	0	0	0	0	0	0	0
Glutathione reductase, mitochondrial	GSHR_HUMAN (+1)	0	0	0	3	3	0	0	0	0	3	2	2	0	0	0	0	0	0
Capping protein (Actin filament) muscle Z-line, alpha 1, isoform CRA_a	A0A024R0E5_HUMAN (+1)	0	0	0	2	0	0	0	0	0	2	3	6	0	0	0	0	0	2
Protein FAM180B	A0A0B4J243_HUMAN (+1)	0	0	0	0	0	0	0	0	0	0	0	0	0	5	7	2	0	0
HCG2032701, isoform CRA_a	A0A024R3J7_HUMAN (+1)	2	0	4	0	0	0	0	0	2	0	0	0	0	0	0	0	0	0
V-type proton ATPase subunit a	Q53X12_HUMAN (+2)	2	0	0	2	4	0	0	0	0	0	0	3	0	0	0	0	0	0
Fructe-bisphphate aldolase	A0A024QZ64_HUMAN (+2)	0	0	0	5	4	3	0	0	0	0	0	0	0	0	0	0	0	0
cDNA, FLJ93046, highly similar to Homo sapiens aquaporin 1 (channel-forming integral protein, 28kDa) (AQP1), mRNA	B2R6P2_HUMAN	0	3	4	0	0	0	0	0	0	0	0	0	3	0	3	0	0	0
Fatty acid-binding protein, heart	FABPH_HUMAN (+2)	0	0	0	2	3	0	0	0	0	0	0	3	0	0	0	0	0	0
Stomatin-like protein 2, mitochondrial	STML2_HUMAN	0	0	0	2	5	6	0	0	0	0	0	3	0	0	0	0	0	0
cDNA FLJ76863, highly similar to Homo sapiens stress-induced-phphoprotein 1 (Hsp70/Hsp90-organizing protein) (STIP1), mRNA	A8K690_HUMAN (+2)	0	0	0	5	4	2	0	0	0	0	0	2	0	0	0	0	0	0
Microtubule-associated protein 1B, isoform CRA_b	A0A024RAM4_HUMAN (+2)	0	0	0	0	3	0	0	0	0	0	7	2	0	0	0	0	0	0
Cytochrome c oxidase subunit 7A2, mitochondrial	CX7A2_HUMAN (+4)	0	0	0	2	2	0	0	0	0	0	0	0	0	0	0	2	2	2
C-type manne receptor 2	MRC2_HUMAN	0	0	0	3	0	2	0	0	2	3	0	0	0	0	0	0	0	0
Adenylate kinase 2, mitochondrial	F8W1A4_HUMAN (+1)	0	0	0	3	3	3	0	0	0	0	0	2	0	0	0	0	0	0
Neudesin	NENF_HUMAN	0	0	0	2	2	0	0	0	0	2	0	2	0	0	0	0	0	0
14-3-3 protein eta	1433F_HUMAN (+1)	0	0	0	3	3	2	0	0	0	0	2	3	0	0	0	0	0	0
NADH dehydrogenase [ubiquinone] 1 alpha subcomplex subunit 13	NDUAD_HUMAN	0	0	0	3	3	2	0	0	0	0	0	0	0	0	0	0	0	0
Barrier to autointegration factor 1, isoform CRA_a	A0A024R5H0_HUMAN (+1)	2	0	0	3	0	0	0	0	0	0	0	0	0	3	0	0	0	2
Complement component 9, isoform CRA_a	A0A024R035_HUMAN (+1)	3	0	2	3	2	2	0	0	0	0	0	0	0	0	0	0	0	0
Lumican	LUM_HUMAN	0	0	0	2	0	0	0	0	0	0	2	0	0	0	0	2	3	4
Heat shock protein 90kDa alpha (Cytolic), class B member 1, isoform CRA_a	A0A024RD80_HUMAN (+1)	0	0	0	0	4	2	0	0	0	0	3	2	0	0	0	0	0	0
Putative uncharacterized protein DKFZp686I04196 (Fragment)	Q6N093_HUMAN	0	0	0	0	2	0	0	0	0	0	0	0	0	0	0	2	2	2
Nucleophmin isoform 2 (Fragment)	A0A0S2Z491_HUMAN (+2)	0	0	0	2	2	0	0	0	0	0	0	4	0	0	0	0	0	0
Macrophage migration inhibitory factor (Fragment)	I4AY87_HUMAN (+1)	0	2	5	0	0	0	0	4	0	0	0	0	0	0	0	0	0	0
Lectin galactide-binding soluble 3 binding protein isoform 1 (Fragment)	A0A0S2Z3Y1_HUMAN (+2)	0	0	0	4	0	3	0	0	0	0	5	0	0	0	0	0	0	0
Adenine deaminase isoform 1 (Fragment)	A0A0S2Z381_HUMAN (+1)	0	0	0	0	0	0	0	0	0	3	3	5	0	0	0	2	2	0
Perilipin-3	PLIN3_HUMAN	0	0	0	0	0	0	0	0	0	4	3	6	0	0	0	0	0	0
Ezrin	Q6NUR7_HUMAN	0	0	0	3	3	0	0	0	0	0	0	0	0	0	0	0	0	4
Scavenger receptor cysteine-rich type 1 protein M130	C9JHR8_HUMAN (+1)	0	0	0	0	2	0	0	0	0	0	0	0	0	2	0	0	0	2
Actin-related protein 2/3 complex subunit 4	ARPC4_HUMAN (+1)	0	0	0	0	3	0	0	0	0	2	0	2	0	0	0	0	2	0
Lysome-associated membrane glycoprotein 2	LAMP2_HUMAN	0	0	0	0	0	2	0	3	0	0	2	2	0	0	0	0	0	0
Mesencephalic astrocyte-derived neurotrophic factor	A8K878_HUMAN (+1)	0	0	0	2	0	2	0	0	0	0	0	2	0	0	0	2	0	2
Chromome 9 open reading frame 19, isoform CRA_a (Fragment)	D3DRP5_HUMAN (+1)	0	0	0	0	0	0	0	0	0	2	0	2	0	0	0	0	0	0
Alpha-1-acid glycoprotein 1	A1AG1_HUMAN (+1)	2	0	2	0	0	0	0	0	0	0	0	0	0	0	0	2	2	2
Proteasome subunit alpha type (Fragment)	H0YL69_HUMAN (+2)	0	0	0	0	2	3	0	0	0	0	4	0	0	0	0	0	0	0
Filamin-C	FLNC_HUMAN	0	0	0	0	3	0	0	0	0	2	0	0	0	0	0	0	0	2
Proteasome subunit alpha type	G3V5Z7_HUMAN (+1)	0	0	0	0	3	0	0	0	0	4	0	0	0	0	0	0	0	2
Aldo-keto reductase family 1 member C1	A0A0A0MT30_HUMAN (+1)	0	0	0	3	2	0	0	0	0	0	0	3	0	0	0	0	0	0
Elongation factor 1-delta	EF1D_HUMAN	0	0	0	3	3	0	0	0	0	0	2	0	0	0	0	0	0	0
Proteasome subunit alpha type-1	PSA1_HUMAN	0	0	0	0	2	2	0	0	0	0	0	5	0	0	0	0	0	0
Keratin, type I cytkeletal 14	K1C14_HUMAN	0	0	0	0	0	0	0	0	2	0	0	0	0	0	0	2	0	4
CD276 antigen	CD276_HUMAN	0	0	0	0	0	0	2	0	3	0	0	0	0	0	0	0	0	0
Alpha-mannidase	A8K6A7_HUMAN (+3)	0	0	0	0	0	0	0	0	0	0	3	4	0	0	0	0	0	0
Proteasome subunit beta type-4	PSB4_HUMAN	0	0	0	3	2	2	0	0	0	3	2	2	0	0	0	0	0	0
Proteasome subunit beta type-2	PSB2_HUMAN	0	0	0	3	2	2	0	0	0	2	0	3	0	0	0	0	0	0
Histone H2A.V	H2AV_HUMAN (+1)	0	0	0	3	2	0	0	0	0	0	2	2	0	0	0	0	0	0
Succinate dehydrogenase [ubiquinone] iron-sulfur subunit, mitochondrial	SDHB_HUMAN	0	0	0	2	3	2	0	0	0	0	0	0	0	0	0	0	0	0
Phphate carrier protein, mitochondrial	F8VVM2_HUMAN (+6)	0	0	2	2	0	3	0	0	0	0	0	0	0	0	0	0	0	0
Cadherin-23	A0A087X097_HUMAN (+2)	2	2	2	0	0	0	0	2	0	0	0	0	0	0	0	0	0	0
Very long-chain specific acyl-CoA dehydrogenase, mitochondrial	ACADV_HUMAN (+2)	0	0	0	5	3	0	0	0	0	0	0	0	0	0	0	0	0	0
Clathrin heavy chain 1	CLH1_HUMAN	2	0	4	0	0	0	0	0	0	0	0	0	2	0	2	0	0	0
Keratin 1	H6VRG2_HUMAN	0	0	0	0	0	0	0	2	0	0	0	0	0	2	2	0	0	0
Puromycin-sensitive aminopeptidase	E9PLK3_HUMAN (+2)	0	0	0	3	5	0	0	0	0	0	0	4	0	0	0	0	0	0
cDNA FLJ78635, highly similar to Homo sapiens ATP synthase, H+ transporting, mitochondrial F0 complex, subunit b, isoform 1 (ATP5F1), transcript variant 1, mRNA	A8K4W2_HUMAN (+2)	0	0	3	2	0	3	0	0	0	0	0	0	0	0	0	0	0	0
Creatine kinase M-type	KCRM_HUMAN	0	0	0	6	3	3	0	0	0	0	0	0	0	0	0	0	0	0
Epididymis secretory protein Li 273	V9HW25_HUMAN	0	0	0	2	2	0	0	0	0	0	2	0	0	0	0	0	0	0
cDNA FLJ46846 fis, clone UTERU3004635, moderately similar to Neuroblast differentiation associated protein AHNAK (Fragment)	Q6ZQN2_HUMAN	0	0	0	2	2	0	0	0	0	0	0	0	0	0	0	2	0	0
Carbonyl reductase [NADPH] 1	CBR1_HUMAN	0	0	0	3	2	0	0	0	0	2	0	0	0	0	0	0	0	0
Peptidyl-prolyl cis-trans isomerase FKBP7	FKBP7_HUMAN	0	0	0	2	2	0	0	0	0	0	0	0	0	0	0	3	0	3
cDNA, FLJ93299, highly similar to Homo sapiens sterol carrier protein 2 (SCP2), mRNA	B2R761_HUMAN (+1)	0	0	0	2	0	2	0	0	0	0	2	3	0	0	0	0	2	0
Procollagen-lysine,2-oxoglutarate 5-dioxygenase 3	PLOD3_HUMAN	0	0	0	0	0	0	0	0	0	3	2	2	0	0	0	0	0	0
Ras-related C3 botulinum toxin substrate 1 (Rho family, small GTP binding protein Rac1)	A4D2P0_HUMAN (+2)	0	0	0	0	2	0	0	0	0	0	0	2	0	0	0	0	0	0
Heterogeneous nuclear ribonucleoprotein K, isoform CRA_d	A0A024R228_HUMAN (+4)	0	0	0	3	3	3	0	0	0	0	0	0	0	0	0	0	2	2
Putative uncharacterized protein DKFZp686L19235	Q6MZV6_HUMAN	0	0	0	2	4	0	0	0	0	0	0	0	0	0	0	3	0	3
Dihydropteridine reductase	DHPR_HUMAN	0	0	0	5	3	0	0	0	0	2	0	0	0	0	0	0	0	0
Fibrillin-2	A0A087WYV8_HUMAN (+1)	0	0	2	0	0	0	0	0	0	0	0	0	2	2	2	0	0	0
Sarcoglycan, beta (43kDa dystrophin-associated glycoprotein)	Q5U0N0_HUMAN (+2)	0	0	0	2	3	2	0	0	0	0	0	0	0	0	0	0	0	0
Na(+)/H(+) exchange regulatory cofactor NHE-RF1	NHRF1_HUMAN	0	0	0	2	3	4	0	0	0	0	0	0	0	0	0	2	0	0
Protein disulfide-isomerase A5	PDIA5_HUMAN	0	0	0	0	3	3	0	0	0	0	0	3	0	0	0	0	0	0
Contactin-associated protein 1	CNTP1_HUMAN	0	0	0	3	6	2	0	0	0	0	0	0	0	0	0	0	0	0
cDNA FLJ54639, highly similar to Integrin alpha-8 (Fragment)	B4DN28_HUMAN (+1)	2	2	0	0	3	0	0	0	0	0	0	0	0	0	0	0	0	0
Carboxypeptidase A6	CBPA6_HUMAN	5	0	2	2	0	0	0	0	0	0	0	0	0	0	0	0	0	0
Procollagen-lysine,2-oxoglutarate 5-dioxygenase 2	E7ETU9_HUMAN (+2)	0	0	0	0	0	0	0	0	0	0	8	0	0	0	0	0	0	0
Protein-glutamine gamma-glutamyltransferase 2	TGM2_HUMAN (+3)	4	6	3	0	0	0	0	0	0	0	0	0	0	0	0	0	0	0
1-phphatidylinitol 4,5-bisphphate phphodiesterase beta-4	PLCB4_HUMAN	0	0	0	8	5	0	0	0	0	0	0	0	0	0	0	0	0	0
HLA class II histocompatibility antigen, DR alpha chain	A0A0G2JMH6_HUMAN (+2)	0	0	2	0	2	0	0	0	0	0	0	0	2	0	0	0	0	0
Ribomal protein L18, isoform CRA_c	A0A024QZD1_HUMAN (+3)	0	0	0	0	0	2	0	0	0	0	2	0	0	0	0	2	2	0
Plasma glutamate carboxypeptidase, isoform CRA_a	A0A024R9B8_HUMAN (+1)	0	0	0	0	0	2	0	0	0	0	3	2	0	0	0	0	0	0
Peroxiredoxin-4	PRDX4_HUMAN (+1)	0	0	0	2	3	0	0	0	0	2	0	0	0	0	0	0	0	0
HCG1998059, isoform CRA_a	A0A024QZI2_HUMAN (+1)	0	0	0	0	2	0	0	0	0	0	0	0	0	2	0	0	0	0
3-hydroxybutyrate dehydrogenase, type 2, isoform CRA_b	A0A024RDG9_HUMAN (+1)	0	0	0	0	3	2	0	0	0	2	0	0	0	0	0	0	0	0
ADP/ATP translocase 3	ADT3_HUMAN (+2)	0	0	2	0	2	2	0	0	0	0	0	0	0	0	0	0	0	0
Rho GDP-dissociation inhibitor 1	GDIR1_HUMAN (+1)	0	2	0	0	0	0	0	0	0	0	0	3	0	0	0	0	0	0
Early endome antigen 1	EEA1_HUMAN	0	0	0	3	2	0	0	0	0	2	0	0	0	0	0	0	0	0
Dermcidin	DCD_HUMAN	0	0	0	0	0	0	0	0	0	0	2	0	4	0	0	0	0	0
40S ribomal protein S18	RS18_HUMAN	0	0	0	0	2	2	0	0	0	0	0	0	0	0	0	0	3	2
40S ribomal protein SA	A0A024R2P0_HUMAN (+4)	0	0	0	0	3	0	0	0	0	3	0	2	0	0	0	0	2	0
Thioredoxin domain-containing protein 12	TXD12_HUMAN	0	0	0	0	2	2	0	0	0	0	0	3	0	0	0	0	0	0
Prtaglandin D2 synthase 21kDa (Brain), isoform CRA_a	A0A024R8G3_HUMAN (+1)	2	0	0	2	0	2	0	0	0	0	0	0	0	0	0	0	0	0
Integrin alpha-7	ITA7_HUMAN (+2)	2	0	2	0	4	0	0	0	0	0	0	0	0	0	0	0	0	0
Alpha-adducin	ADDA_HUMAN	0	0	0	2	0	0	0	0	0	0	0	0	0	0	0	2	2	2
N-sulphoglucamine sulphohydrolase	SPHM_HUMAN	0	0	0	0	0	0	0	0	0	2	0	4	0	0	0	0	0	0
Annexin A3	ANXA3_HUMAN (+1)	0	0	0	0	3	0	0	0	0	0	0	0	0	0	0	3	2	0
Aspartate aminotransferase, cytoplasmic	AATC_HUMAN	0	0	0	0	2	4	0	0	0	0	0	4	0	0	0	0	0	0
NADH dehydrogenase (Ubiquinone) Fe-S protein 4, 18kDa (NADH-coenzyme Q reductase) (Fragment)	A0A0S2Z433_HUMAN (+1)	0	0	0	4	0	3	0	0	0	0	0	0	0	0	0	0	0	0
cDNA FLJ60408, highly similar to Homo sapiens WD repeat domain 27 (WDR27), mRNA	B4DDD4_HUMAN (+1)	2	2	0	0	0	0	0	0	0	0	0	0	0	2	0	0	0	0
Delta-sarcoglycan	SGCD_HUMAN	0	0	0	3	3	3	0	0	0	0	0	0	0	0	0	0	0	0
cDNA FLJ76254, highly similar to Homo sapiens gamma-glutamyl hydrolase (GGH), mRNA	A8K335_HUMAN (+1)	0	0	0	0	4	0	0	0	0	0	0	5	0	0	0	0	0	0
Heterogeneous nuclear ribonucleoproteins A2/B1	ROA2_HUMAN	0	0	0	0	2	0	0	0	0	5	0	4	0	0	0	0	0	0
Coagulation factor XIII A chain	F13A_HUMAN	0	0	0	0	0	0	0	0	0	0	0	0	0	0	0	4	0	5
Adenine deaminase domain-containing protein 2 (Fragment)	H3BNP6_HUMAN	0	0	0	0	0	0	0	0	0	0	2	0	0	0	0	0	0	0
cDNA FLJ52440, highly similar to Lysomal acid phphatase (EC 3.1.3.2)	B7Z4Z2_HUMAN (+3)	0	0	0	5	3	4	0	0	0	0	0	0	0	0	0	0	0	0
Transaldolase	TALDO_HUMAN	0	0	0	2	0	0	0	0	0	0	0	2	0	0	0	0	0	0
Estradiol 17-beta-dehydrogenase 2	DHB2_HUMAN (+1)	0	0	0	3	2	4	0	0	0	0	0	0	0	0	0	0	0	0
Golgi integral membrane protein 4	GOLI4_HUMAN	0	0	0	3	3	4	0	0	0	0	0	0	0	0	0	0	0	0
ATP synthase F(0) complex subunit C1, mitochondrial	AT5G1_HUMAN (+8)	3	0	3	0	0	0	0	0	0	0	0	0	0	0	0	0	0	0
Matrix metalloproteinase 1 preproprotein variant (Fragment)	Q53FK3_HUMAN (+4)	0	0	0	0	0	0	0	0	0	4	0	8	0	0	0	0	0	0
EGF-like repeat and discoidin I-like domain-containing protein 3	EDIL3_HUMAN	0	0	0	0	0	0	0	0	0	0	11	0	0	0	0	0	0	0
Nucleolin, isoform CRA_b	A0A024R4A0_HUMAN (+2)	0	0	0	2	0	0	0	0	0	0	0	0	0	0	0	0	0	2
Golgi apparatus protein 1	GSLG1_HUMAN	0	0	0	0	2	2	0	0	0	0	0	0	0	0	0	0	0	0
Guanine nucleotide binding protein (G protein), alpha 13, isoform CRA_a	A0A024R8M0_HUMAN (+1)	0	0	0	2	2	0	0	0	0	0	2	0	0	0	0	0	0	0
Micromal glutathione S-transferase 3, isoform CRA_a	A0A024R8Z1_HUMAN (+2)	2	0	0	2	0	0	0	0	0	0	0	2	0	0	0	0	2	0
Cell division cycle 42 (GTP binding protein, 25kDa), isoform CRA_a	A0A024RAE4_HUMAN (+2)	0	2	0	0	0	0	0	0	0	0	0	0	2	0	0	0	0	0
Collagen, type I, alpha 1, isoform CRA_a	D3DTX7_HUMAN	0	0	0	0	0	0	0	0	0	0	2	0	0	0	0	2	0	2
cDNA FLJ54827, highly similar to Alpha-parvin	B7Z952_HUMAN (+2)	0	0	0	0	4	0	0	0	0	0	3	0	0	0	0	0	0	0
Gap junction protein	B4DGM6_HUMAN (+4)	0	0	3	0	0	0	2	0	2	0	0	0	0	0	0	0	0	0
Histone H1.3	H13_HUMAN	0	0	0	2	2	2	0	0	0	0	2	0	0	0	0	0	0	0
Talin-2	TLN2_HUMAN	0	2	0	0	2	0	0	0	0	0	0	0	0	2	0	0	0	0
Prolyl 3-hydroxylase 1	P3H1_HUMAN	0	0	0	0	0	0	0	0	0	3	2	0	0	0	0	0	0	0
cDNA FLJ53371, highly similar to Major vault protein	B4DXN0_HUMAN (+3)	0	0	0	0	0	0	2	0	0	2	0	2	0	2	0	0	0	0
Phpherine aminotransferase	A0A024R222_HUMAN (+2)	0	0	0	0	0	0	0	2	0	0	5	0	0	0	0	0	0	0
cDNA FLJ55809	B4DN31_HUMAN	0	0	0	2	4	2	0	0	0	0	0	0	0	0	0	0	0	0
NADH dehydrogenase [ubiquinone] iron-sulfur protein 3, mitochondrial	NDUS3_HUMAN	0	0	2	3	4	2	0	0	0	0	0	0	0	0	0	0	0	0
RAB5C, member RAS oncogene family, isoform CRA_a	A0A024R1U4_HUMAN (+1)	0	0	0	3	3	0	0	0	0	0	3	2	0	0	0	0	0	0
cDNA, FLJ94534, highly similar to Homo sapiens capping protein (actin filament), gelsolin-like(CAPG), mRNA	B2R9S4_HUMAN (+3)	0	0	0	0	0	0	0	0	0	0	0	0	0	0	0	4	0	5
EH domain-containing protein 1	A0A024R571_HUMAN (+2)	0	0	0	4	3	0	0	0	0	0	0	0	0	0	0	0	0	0
Tetraspanin	A0A024RCB3_HUMAN (+3)	2	0	0	0	0	0	0	0	0	0	0	0	0	2	0	0	0	0
Galanin receptor type 3	GALR3_HUMAN	2	2	0	0	0	0	0	2	0	0	0	0	0	0	0	0	0	0
Epithelial membrane protein 3, isoform CRA_a	A0A024QZF8_HUMAN (+2)	0	0	0	0	0	0	2	0	3	0	0	0	0	0	0	0	0	0
Aldo-keto reductase family 1, member B1 (Alde reductase), isoform CRA_a	A0A024R7A8_HUMAN (+1)	0	0	0	0	0	0	0	0	0	0	0	4	0	0	0	0	0	0
Nidogen-1	NID1_HUMAN	0	0	0	4	5	2	0	0	0	0	0	0	0	0	0	0	0	0
cDNA FLJ16309 fis, clone SKMUS2007816, highly similar to Creatine kinase, sarcomeric mitochondrial (EC 2.7.3.2)	B3KVA7_HUMAN	0	0	0	3	4	2	0	0	0	0	0	0	0	0	0	0	0	0
NADH dehydrogenase [ubiquinone] iron-sulfur protein 5	NDUS5_HUMAN (+1)	2	0	0	0	0	0	0	0	0	0	0	0	0	0	0	0	0	0
Decorin	PGS2_HUMAN (+1)	0	0	0	0	0	0	0	0	0	0	0	3	0	0	0	0	0	0
SH3 domain-binding glutamic acid-rich-like protein 3	Q5T123_HUMAN (+1)	0	0	0	2	0	0	0	0	0	0	0	0	0	0	0	0	2	2
Peptidyl-prolyl cis-trans isomerase FKBP1A	FKB1A_HUMAN	0	0	0	2	0	0	0	0	0	0	0	2	0	0	0	0	2	0
Protein TFG (Fragment)	C9JJP5_HUMAN (+5)	0	0	0	2	0	0	0	0	0	0	0	0	0	0	0	2	2	2
MIC complex subunit MIC19	MIC19_HUMAN (+3)	0	0	0	0	2	4	0	0	0	0	0	0	0	0	0	0	0	0
Cytochrome b reductase 1	CYBR1_HUMAN	0	0	0	0	0	0	0	0	3	0	0	0	2	0	0	0	0	0
Nicotinate-nucleotide pyrophphorylase [carboxylating]	NADC_HUMAN (+1)	0	0	2	0	0	0	0	0	0	2	0	2	0	0	0	0	0	0
Surfeit locus protein 4	SURF4_HUMAN	0	0	0	0	0	0	2	0	2	0	0	0	0	0	0	0	0	0
Histidine triad nucleotide-binding protein 1	HINT1_HUMAN	0	0	2	0	2	0	0	0	0	0	0	0	0	0	0	0	0	0
RAB2, member RAS oncogene family, isoform CRA_a	A0A024R7V6_HUMAN (+1)	0	0	0	3	0	0	0	0	0	0	0	0	0	0	0	2	0	0
Cystatin	A0A0K0K1J1_HUMAN (+1)	0	0	0	0	2	2	0	0	0	0	0	0	0	0	0	2	2	2
NADH dehydrogenase (Ubiquinone) 1 beta subcomplex, 3, 12kDa, isoform CRA_a	A0A024R413_HUMAN (+1)	0	0	0	3	2	0	0	0	0	0	0	0	0	0	0	0	0	0
Procollagen galactyltransferase 1	GT251_HUMAN	0	0	0	0	2	0	0	0	0	3	0	3	0	0	0	0	0	0
CD97 antigen	CD97_HUMAN	0	0	0	0	0	0	0	0	0	0	2	4	0	0	0	0	0	0
RAB14, member RAS oncogene family, isoform CRA_a	A0A024R845_HUMAN (+2)	0	0	0	0	3	2	0	0	0	0	2	0	0	0	0	2	0	0
Ependymin related protein 1 (Zebrafish), isoform CRA_b	A4D1W8_HUMAN (+1)	0	0	0	2	0	0	0	0	0	2	3	2	0	0	0	0	0	0
Proteasome subunit beta type	Q86U62_HUMAN	0	0	0	0	0	0	0	0	3	0	0	2	0	0	0	0	0	0
Niemann-Pick C1 protein	NPC1_HUMAN	0	0	0	0	0	0	3	3	0	0	0	0	0	0	0	0	0	0
Actin-related protein 2/3 complex subunit 2	ARPC2_HUMAN (+1)	0	0	0	0	2	0	0	0	0	0	0	3	0	0	0	0	0	2
40S ribomal protein S25	RS25_HUMAN	0	0	0	2	0	0	0	0	0	0	0	0	0	0	0	2	3	2
Extracellular superoxide dismutase [Cu-Zn]	SODE_HUMAN	0	0	0	3	0	2	0	0	0	0	0	0	0	0	0	0	2	2
Endoplasmic reticulum lectin 1	ERLEC_HUMAN (+1)	0	0	0	0	0	2	0	0	0	0	0	0	0	0	0	0	0	0
Nesprin-2	SYNE2_HUMAN	0	0	0	0	2	0	0	0	0	0	0	0	0	0	0	0	0	0
Raftlin	RFTN1_HUMAN	0	0	0	2	2	0	0	2	0	0	4	0	0	0	0	0	0	0
Cold-inducible RNA-binding protein	CIRBP_HUMAN (+1)	0	0	0	0	0	0	0	0	0	0	0	0	0	0	0	2	4	2
Aflatoxin B1 aldehyde reductase member 2	ARK72_HUMAN (+2)	0	0	0	3	0	3	0	0	0	0	0	2	0	0	0	0	0	0
cDNA, FLJ94198, highly similar to Homo sapiens carboxypeptidase A3 (mast cell) (CPA3), mRNA	B2R941_HUMAN	0	0	0	0	0	0	0	0	0	0	0	0	0	2	0	4	3	2
Endonuclease domain-containing 1 protein	ENDD1_HUMAN	0	0	0	2	4	0	0	0	0	0	0	0	0	0	0	0	0	0
Calponin-3	CNN3_HUMAN	0	0	0	0	0	0	0	0	0	0	5	0	0	0	0	0	0	0
Dolichyl-diphphooligaccharide--protein glycyltransferase subunit STT3B	STT3B_HUMAN	2	3	3	0	0	0	0	0	0	0	0	0	0	0	0	0	0	0
HCG1998851, isoform CRA_c	A0A024QZ62_HUMAN (+4)	0	0	0	4	5	0	0	0	0	0	0	0	0	0	0	0	0	0
Amine oxidase [flavin-containing] B	AOFB_HUMAN (+2)	0	0	4	0	0	0	0	0	0	0	0	0	0	0	0	0	0	0
NADH dehydrogenase (Ubiquinone) Fe-S protein 8, 23kDa (NADH-coenzyme Q reductase), isoform CRA_b	A0A024R5K3_HUMAN (+4)	0	0	0	0	5	2	0	0	0	0	0	0	0	0	0	0	0	0
Complement C5	CO5_HUMAN	0	0	0	4	2	0	0	0	0	0	0	0	0	0	0	0	0	0
E3 ubiquitin-protein ligase UBR4	UBR4_HUMAN	0	0	0	0	0	0	0	0	0	0	0	0	0	0	2	0	0	0
Flavin reductase (NADPH)	BLVRB_HUMAN (+1)	0	0	0	3	3	0	0	0	0	0	0	0	0	0	0	0	0	0
Alpha-N-acetylglucaminidase	ANAG_HUMAN	0	0	0	0	0	0	0	0	0	2	3	6	0	0	0	0	0	0
cDNA FLJ75520	A8KAE4_HUMAN (+2)	0	0	2	0	0	0	0	0	0	0	0	0	0	0	0	0	0	0
Cofilin-2	COF2_HUMAN (+1)	0	0	0	2	0	0	0	0	0	0	0	0	0	0	0	0	0	0
Heme-binding protein 2	HEBP2_HUMAN (+1)	0	0	0	0	0	2	0	0	0	2	0	0	0	0	0	0	0	0
Translocon-associated protein subunit alpha	C9IZQ1_HUMAN (+4)	0	0	2	0	0	0	0	0	0	0	0	0	0	0	0	0	0	0
Delta(3,5)-Delta(2,4)-dienoyl-CoA isomerase, mitochondrial	ECH1_HUMAN	0	0	0	0	3	0	0	0	0	0	0	0	0	0	0	2	0	0
Actin-related protein 2/3 complex subunit 3	ARPC3_HUMAN (+2)	0	0	0	2	0	0	0	0	0	0	0	0	0	0	0	0	0	2
NADH dehydrogenase [ubiquinone] iron-sulfur protein 7, mitochondrial	F5H5N1_HUMAN (+6)	0	0	0	2	2	2	0	0	0	0	0	0	0	0	0	0	0	0
Ribomal protein L15	A0A024R2Q4_HUMAN (+1)	0	0	0	0	0	0	0	0	0	0	2	0	0	0	0	0	0	0
Similar to Elongation factor 2b (Fragment)	Q8TA90_HUMAN	0	0	0	0	2	0	0	0	0	0	2	0	0	0	0	0	0	0
V-type proton ATPase subunit B, brain isoform	VATB2_HUMAN	0	0	0	0	0	0	0	0	0	0	2	2	0	0	0	0	0	0
Alcohol dehydrogenase [NADP(+)]	AK1A1_HUMAN (+1)	0	0	0	0	0	0	0	0	0	0	0	4	0	0	0	0	0	0
Proteasome subunit alpha type	A0A024RA52_HUMAN (+2)	0	0	0	0	2	0	0	0	0	2	0	0	0	0	0	0	0	0
cDNA FLJ52285, highly similar to Vesicular integral-membrane protein VIP36	B4DWN1_HUMAN (+3)	0	0	0	2	2	0	0	0	0	0	0	0	0	0	0	0	0	0
NADH dehydrogenase [ubiquinone] iron-sulfur protein 2, mitochondrial	NDUS2_HUMAN (+1)	0	0	2	2	0	0	0	0	0	0	0	0	0	0	0	0	0	0
Ubiquitin-conjugating enzyme E2 N	UBE2N_HUMAN (+1)	0	0	0	3	0	2	0	0	0	0	0	0	0	0	0	0	0	0
Hsc70-interacting protein	F10A1_HUMAN	0	0	0	0	2	0	0	0	0	0	0	0	0	0	0	0	0	0
Syntrophin, beta 2 (Dystrophin-associated protein A1, 59kDa, basic component 2), isoform CRA_a	A0A024R732_HUMAN (+1)	0	0	0	3	0	2	0	0	0	0	0	0	0	0	0	0	0	0
Pyridoxal kinase	F2Z2Y4_HUMAN (+2)	0	0	0	0	0	0	0	0	0	2	0	3	0	0	0	0	0	0
CD166 antigen	CD166_HUMAN (+1)	0	0	0	3	2	0	0	0	0	0	0	0	0	0	0	0	0	0
Pro-alpha-1 type V collagen variant (Fragment)	Q59EE7_HUMAN (+3)	2	0	0	0	0	0	0	0	0	0	0	0	0	0	0	0	0	0
NADH dehydrogenase [ubiquinone] 1 beta subcomplex subunit 4	NDUB4_HUMAN	0	0	0	3	2	3	0	0	0	0	0	0	0	0	0	0	0	0
Apolipoprotein C-I, isoform CRA_a	A0A024R0T8_HUMAN (+2)	0	0	0	0	0	0	0	0	0	0	0	0	0	0	0	2	2	2
ATPase, H+ transporting, lysomal 31kDa, V1 subunit E isoform 1	Q53Y06_HUMAN (+1)	0	0	0	0	2	2	0	0	0	0	0	4	0	0	0	0	0	0
E3 ubiquitin-protein ligase MYCBP2	MYCB2_HUMAN	0	0	0	0	0	0	0	0	2	0	0	0	0	0	0	0	0	0
Tropomyin alpha-3 chain	J3KN67_HUMAN	0	0	0	0	0	0	0	0	0	0	0	0	0	0	0	2	0	3
Proteasome subunit beta type-3	PSB3_HUMAN	0	0	0	0	0	0	0	0	0	0	0	3	0	0	0	0	0	0
Retinol binding protein 1, cellular	A0A0A0MQT0_HUMAN (+3)	0	0	0	3	0	3	0	0	0	0	0	0	0	0	0	0	0	0
Transmembrane emp24 domain-containing protein 7	TMED7_HUMAN	0	0	2	0	0	0	0	0	0	0	0	0	0	0	0	0	0	0
Apolipoprotein D	APOD_HUMAN (+1)	0	0	0	0	2	0	0	0	0	0	0	0	0	0	0	2	0	0
Anion exchange protein 2	B3A2_HUMAN (+5)	0	0	2	0	2	3	0	0	0	0	0	0	0	0	0	0	0	0
Alkaline phphatase	A0A024RAG0_HUMAN (+1)	0	0	0	2	4	0	0	0	0	0	2	0	0	0	0	0	0	0
DnaJ (Hsp40) homolog, subfamily C, member 3	A8KA82_HUMAN (+2)	0	0	0	2	3	2	0	0	0	0	0	2	0	0	0	0	0	0
Chymase	CMA1_HUMAN	0	0	0	0	0	0	0	0	0	0	0	0	0	2	0	2	3	0
ATPase family AAA domain-containing protein 3A	ATD3A_HUMAN	0	0	0	3	2	0	0	0	0	0	0	0	0	0	0	0	0	0
cDNA, FLJ94361, highly similar to Homo sapiens serine (or cysteine) proteinase inhibitor, clade A(alpha-1 antiproteinase, antitrypsin), member 6 (SERPINA6), mRNA	B2R9F2_HUMAN (+1)	0	0	0	0	0	0	0	0	0	0	0	0	0	0	2	0	0	0
Protein NipSnap homolog 2	NIPS2_HUMAN	0	0	0	2	2	0	0	0	0	0	0	0	0	0	0	0	0	0
Fatty aldehyde dehydrogenase	AL3A2_HUMAN (+1)	0	0	0	3	4	2	0	0	0	0	0	0	0	0	0	0	0	0
cDNA FLJ54170, highly similar to Cytolic nonspecific dipeptidase	B4DV28_HUMAN (+1)	0	0	0	3	3	2	0	0	0	0	0	0	0	0	0	0	0	0
Tetraspanin (Fragment)	Q53GA9_HUMAN (+1)	0	0	0	0	0	0	0	0	0	0	0	0	3	4	2	0	0	0
Transmembrane protein 43 isoform 1	A0A024R2F9_HUMAN (+3)	0	0	0	0	0	0	0	0	0	0	0	0	3	3	2	0	0	0
Initol-3-phphate synthase 1	INO1_HUMAN	0	0	0	2	2	2	0	0	0	0	0	0	0	0	0	0	0	0
Coronin (Fragment)	Q59G88_HUMAN	0	0	0	0	0	0	0	0	0	0	0	0	0	0	2	0	0	0
Collagen alpha-1(IV) chain	CO4A1_HUMAN	0	0	0	0	0	0	0	0	0	0	0	0	0	3	0	0	0	0
Similar to NADH dehydrogenase (Ubiquinone) 1 alpha subcomplex, 9 (39kD) (Fragment)	Q9BTT5_HUMAN	0	0	0	3	3	3	0	0	0	0	0	0	0	0	0	0	0	0
Hydroxysteroid dehydrogenase 10 isoform 1 (Fragment)	A0A0S2Z410_HUMAN (+1)	0	0	0	2	2	3	0	0	0	0	0	0	0	0	0	0	0	0
Ubiquitin carboxyl-terminal hydrolase 19	B5MEG5_HUMAN	2	0	0	0	0	0	0	0	0	0	0	0	0	0	0	0	0	0
Eukaryotic translation elongation factor 1 beta 2, isoform CRA_a	A0A024R3W7_HUMAN (+1)	0	0	0	0	0	0	0	0	0	0	0	2	0	0	0	0	0	0
Guanine nucleotide-binding protein G(I)/G(S)/G(O) subunit gamma-12	GBG12_HUMAN	0	0	0	0	0	0	0	0	0	0	0	0	0	0	0	0	2	0
Transmembrane emp24 domain-containing protein 4	TMED4_HUMAN	0	0	0	0	0	2	0	0	0	0	0	2	0	0	0	0	0	0
Actin, cytoplasmic 2	ACTG_HUMAN	0	0	0	0	0	0	0	0	2	0	0	0	0	0	0	0	0	0
60S ribomal protein L7a	RL7A_HUMAN	0	0	0	0	0	0	0	0	0	0	0	2	0	0	0	0	0	0
Phpholipase D family, member 3, isoform CRA_b	A0A024R0Q4_HUMAN (+1)	0	0	0	3	0	0	0	0	0	0	0	0	0	0	0	0	0	0
Up-regulated during skeletal muscle growth protein 5	USMG5_HUMAN	0	0	0	2	0	2	0	0	0	0	0	0	0	0	0	0	0	0
Succinate dehydrogenase [ubiquinone] flavoprotein subunit, mitochondrial	A0A024QZ30_HUMAN (+2)	0	0	0	0	0	2	0	0	0	0	0	0	0	0	0	0	0	0
cDNA FLJ60416	B4DDT6_HUMAN (+2)	2	0	0	0	0	0	0	2	0	0	0	0	0	0	0	0	0	0
Paralemmin, isoform CRA_a	A0A024R1Y6_HUMAN (+3)	0	0	0	0	2	0	0	0	0	0	3	0	0	0	0	0	0	0
Copine III, isoform CRA_a	A0A024R994_HUMAN (+1)	0	0	0	2	0	0	0	0	0	0	0	0	0	0	0	0	0	0
ATP synthase subunit g, mitochondrial	ATP5L_HUMAN	0	0	0	0	0	2	0	0	0	0	0	0	0	0	0	0	0	0
Proteasome subunit beta type-5	PSB5_HUMAN	0	0	0	0	2	0	0	0	0	3	0	2	0	0	0	0	0	0
Syntaxin-4	STX4_HUMAN	0	0	0	2	2	0	0	0	0	0	0	0	0	0	0	0	0	0
NADH dehydrogenase (Ubiquinone) 1 beta subcomplex, 1, 7kDa, isoform CRA_a	A0A024R6G6_HUMAN (+1)	0	0	0	3	0	2	0	0	0	0	0	0	0	0	0	0	0	0
cDNA FLJ61189, highly similar to Cysteine and glycine-rich protein 1	B4DY28_HUMAN (+4)	2	0	0	3	0	0	0	2	0	0	0	0	0	0	0	0	0	0
NADH dehydrogenase (Ubiquinone) 1 alpha subcomplex, 4, 9kDa, isoform CRA_b	A0A024R9Z0_HUMAN (+1)	0	0	0	2	0	0	0	0	0	0	0	0	0	0	0	0	0	0
Dolichyl-phphate mannyltransferase polypeptide 1 catalytic subunit isoform 1 (Fragment)	A0A0S2Z4Y5_HUMAN (+3)	0	0	0	2	4	0	0	0	0	0	0	0	0	0	0	0	0	0
Cytochrome b-c1 complex subunit 9	QCR9_HUMAN	0	0	0	2	2	2	0	0	0	0	0	0	0	0	0	0	0	0
NADH dehydrogenase [ubiquinone] 1 alpha subcomplex subunit 3 (Fragment)	H7C2R1_HUMAN	0	0	0	2	2	0	0	0	0	0	0	0	0	0	0	0	0	0
Enoyl-CoA delta isomerase 1, mitochondrial	ECI1_HUMAN	0	0	0	2	2	3	0	0	0	0	0	0	0	0	0	0	0	0
3-hydroxyisobutyrate dehydrogenase, mitochondrial	3HIDH_HUMAN (+1)	0	0	0	3	3	2	0	0	0	0	0	0	0	0	0	0	0	0
Acetyl-CoA acetyltransferase, mitochondrial	THIL_HUMAN	0	0	5	0	0	2	0	0	0	0	0	0	0	0	0	0	0	0
Protein kinase C delta-binding protein	PRDBP_HUMAN	0	0	0	0	0	0	0	0	0	0	0	0	0	0	0	3	3	0
Guanine nucleotide-binding protein G(I)/G(S)/G(O) subunit gamma-7	GBG7_HUMAN	0	0	0	2	0	3	0	0	0	0	0	0	0	0	0	0	0	0
NADH dehydrogenase [ubiquinone] iron-sulfur protein 6, mitochondrial	NDUS6_HUMAN (+1)	0	0	0	0	3	2	0	0	0	0	0	0	0	0	0	0	0	0
Apolipoprotein A-II	APOA2_HUMAN (+2)	0	0	0	0	0	0	0	0	0	0	0	0	2	0	0	3	0	0
Neural cell adhesion molecule 1	A0A087WTE4_HUMAN (+6)	0	0	0	0	3	3	0	0	0	0	0	0	0	0	0	0	0	0
Drebrin 1, isoform CRA_d	B3KSQ7_HUMAN (+1)	0	0	0	0	0	0	0	0	0	0	0	0	0	0	0	3	2	3
Glutathione peroxidase	A0A087X1J7_HUMAN (+1)	0	0	0	4	3	2	0	0	0	0	0	0	0	0	0	0	0	0
cDNA FLJ76489, highly similar to Homo sapiens sortilin 1 (SORT1), mRNA	A8KAQ3_HUMAN (+1)	0	0	0	2	4	2	0	0	0	0	0	0	0	0	0	0	0	0
C-reactive protein	CRP_HUMAN	0	0	2	2	0	3	0	0	0	0	0	0	0	0	0	0	0	0
NADH dehydrogenase [ubiquinone] 1 alpha subcomplex subunit 6	A0A0C4DGS0_HUMAN (+1)	0	0	0	4	3	2	0	0	0	0	0	0	0	0	0	0	0	0
NADH dehydrogenase [ubiquinone] 1 alpha subcomplex subunit 2	NDUA2_HUMAN	0	0	0	4	0	3	0	0	0	0	0	0	0	0	0	0	0	0
Protein Wnt-2b	WNT2B_HUMAN	2	0	2	0	0	0	0	0	0	0	0	0	0	0	0	0	0	0
Endoplasmic reticulum aminopeptidase 1 (Fragment)	A0A0A7E7X3_HUMAN (+1)	0	0	0	4	3	0	0	0	0	0	0	0	0	0	0	0	0	0
Sodium-ascorbic acid transporter 2	A0MSJ5_HUMAN (+2)	2	0	4	0	0	0	0	0	0	0	0	0	0	0	0	0	0	0
Annexin	A0A075B752_HUMAN (+2)	0	0	0	0	0	0	0	0	0	0	0	0	0	0	0	0	0	3
15 kDa selenoprotein	A0A087X1G7_HUMAN (+2)	0	0	0	0	0	0	0	0	0	0	2	0	0	0	0	0	0	0
cDNA FLJ55694, highly similar to Dipeptidyl-peptidase 1 (EC 3.4.14.1)	B4DJQ8_HUMAN (+1)	0	0	0	2	0	0	0	0	0	0	0	0	0	0	0	0	0	0
DnaJ homolog subfamily C member 10	DJC10_HUMAN	0	0	0	0	2	0	0	0	0	0	0	0	0	0	0	0	0	0
Translocon-associated protein subunit delta	SSRD_HUMAN	0	0	0	0	2	0	0	0	0	0	0	2	0	0	0	0	0	0
Diablo homolog, mitochondrial	A0A024RBT2_HUMAN (+4)	0	0	0	0	3	0	0	0	0	0	0	0	0	0	0	0	0	0
Tubulin, beta 2C	Q8IZ29_HUMAN (+1)	0	0	0	2	0	0	0	0	0	0	0	0	0	0	0	0	0	0
Epididymis secretory protein Li 104	E7DVW4_HUMAN (+1)	0	0	0	0	0	0	0	0	0	0	0	0	0	0	0	2	0	0
Ubiquitin-conjugating enzyme E2L 3, isoform CRA_a	A0A024R1A4_HUMAN (+2)	0	0	0	2	0	0	0	0	0	0	0	0	0	0	0	0	0	0
Protein S100-A16	S10AG_HUMAN	0	0	0	0	0	0	0	0	0	0	0	0	0	0	0	0	2	2
STIM1L	G0XQ39_HUMAN (+2)	0	0	0	0	2	2	0	0	0	0	0	0	0	0	0	0	0	0
Neuromodulin	NEUM_HUMAN (+1)	0	0	0	0	0	3	0	0	0	0	0	0	0	0	0	0	0	0
NADH dehydrogenase [ubiquinone] 1 beta subcomplex subunit 9	E9PH64_HUMAN (+1)	0	0	0	0	2	3	0	0	0	0	0	0	0	0	0	0	0	0
cDNA, FLJ96669, highly similar to Homo sapiens secreted protein, acidic, cysteine-rich (teonectin)(SPARC), mRNA	B2RDL6_HUMAN (+2)	0	0	0	0	0	0	0	0	0	0	4	0	0	0	0	0	0	0
Reticulon-4	RTN4_HUMAN	0	0	0	0	2	0	0	0	0	2	0	0	0	0	0	0	0	0
Uncharacterized protein	H7BYZ3_HUMAN (+4)	0	0	0	0	0	0	0	0	0	0	0	0	0	2	0	0	0	0
cDNA FLJ53070, highly similar to Macrialin	B4DNT7_HUMAN (+1)	0	0	0	0	0	0	2	0	0	0	0	0	0	0	0	0	0	0
cDNA FLJ90530 fis, clone NT2RP4002187, highly similar to Homo sapiens hydroxysteroid (17-beta) dehydrogenase 12 (HSD17B12), mRNA	B3KQJ0_HUMAN (+2)	0	0	0	2	0	0	0	0	0	0	0	0	0	0	0	0	0	0
Oligoribonuclease, mitochondrial	ORN_HUMAN	0	0	0	0	0	0	0	0	2	0	2	0	0	0	0	0	0	0
Putative phpholipase B-like 2	PLBL2_HUMAN	0	0	0	0	0	0	0	0	0	0	3	0	0	0	0	0	0	0
cDNA FLJ59448, highly similar to Trifunctional enzyme subunit beta, mitochondrial	B4DDC9_HUMAN (+3)	0	0	2	0	0	0	2	0	0	0	0	0	0	0	0	0	0	0
Protein kinase C inhibitor-2	Q8WYJ5_HUMAN	0	0	0	3	3	0	0	0	0	0	0	0	0	0	0	0	0	0
cDNA, FLJ96580, highly similar to Homo sapiens hepatoma-derived growth factor (high-mobility group protein 1-like) (HDGF), mRNA	B2RDE8_HUMAN (+1)	0	0	0	0	2	0	0	0	0	0	0	2	0	0	0	0	0	0
Ribomal protein L7, isoform CRA_a	A0A024R814_HUMAN (+2)	0	0	0	3	0	0	0	0	0	0	0	0	0	0	0	0	0	0
Dynein light chain 2, cytoplasmic	DYL2_HUMAN	0	0	0	2	0	0	0	0	0	0	0	0	0	0	0	0	0	0
Glutathione S-transferase kappa 1	GSTK1_HUMAN (+2)	0	0	0	2	2	2	0	0	0	0	0	0	0	0	0	0	0	0
Keratin, type II cytkeletal 8	K2C8_HUMAN	0	0	0	2	2	0	0	0	0	0	0	0	0	0	0	0	0	0
Tissue factor	B2R6M5_HUMAN (+2)	3	0	0	0	0	0	0	3	0	0	0	0	0	0	0	0	0	0
Epididymis tissue sperm binding protein Li 14m	E9KL44_HUMAN (+1)	0	3	3	0	0	0	0	0	0	0	0	0	0	0	0	0	0	0
Mitochondrial import inner membrane translocase subunit Tim13	TIM13_HUMAN	0	0	0	2	2	3	0	0	0	0	0	0	0	0	0	0	0	0
PGRMC1 protein	Q6IB11_HUMAN (+1)	0	0	2	0	0	0	0	0	0	0	0	0	0	0	0	0	0	0
Plectin	PLEC_HUMAN	0	0	0	0	0	0	0	0	0	0	0	0	0	0	0	2	2	0
Glycyl-tRNA synthetase	A0A090N8G0_HUMAN (+1)	0	0	0	0	0	0	0	2	0	0	2	0	0	0	0	0	0	0
UMP-CMP kinase	B2R6S5_HUMAN (+3)	0	0	0	0	4	0	0	0	0	0	2	0	0	0	0	0	0	0
NADH-cytochrome b5 reductase	A0A024R4X0_HUMAN (+2)	0	0	0	0	0	0	0	0	0	0	0	0	3	2	0	0	0	0
Collagen alpha-2(I) chain	A0A087WTA8_HUMAN (+2)	0	0	0	0	0	0	0	0	0	3	0	2	0	0	0	0	0	0
Chymotrypsin-C	CTRC_HUMAN	0	0	0	0	0	0	0	0	0	0	0	0	2	0	2	0	0	0
Voltage-dependent calcium channel subunit alpha-2/delta-2	C9JE82_HUMAN (+2)	0	0	0	3	3	0	0	0	0	0	0	0	0	0	0	0	0	0
Inter-alpha (Globulin) inhibitor H4 (Plasma Kallikrein-sensitive glycoprotein)	B2RMS9_HUMAN (+4)	0	0	0	3	2	0	0	0	0	0	0	0	0	0	0	0	0	0
Tenascin C (Hexabrachion), isoform CRA_a	A0A024R884_HUMAN (+2)	0	0	0	0	0	0	0	0	0	0	0	3	0	0	0	0	0	0
Cadherin EGF LAG seven-pass G-type receptor 3	CELR3_HUMAN (+1)	0	0	0	0	0	0	0	2	0	0	0	0	0	0	0	0	0	0
Heparan sulfate proteoglycan 2 (Perlecan), isoform CRA_b	A0A024RAB6_HUMAN (+1)	0	0	0	2	4	0	0	0	0	0	0	0	0	0	0	0	0	0
Cytochrome b-c1 complex subunit 8	QCR8_HUMAN	0	0	0	2	2	0	0	0	0	0	0	0	0	0	0	0	0	0
Carbonic anhydrase 4	CAH4_HUMAN	0	0	0	3	2	0	0	0	0	0	0	0	0	0	0	0	0	0
Sulfite oxidase, isoform CRA_a	A0A024RB79_HUMAN (+2)	0	0	0	4	2	0	0	0	0	0	0	0	0	0	0	0	0	0
UQCRH protein	Q567R0_HUMAN (+1)	0	2	4	0	0	0	0	0	0	0	0	0	0	0	0	0	0	0
V-Ki-ras2 Kirsten rat sarcoma viral oncogene homolog, isoform CRA_b	A0A024RAV5_HUMAN	0	0	0	0	0	0	0	0	0	0	0	0	0	0	0	0	0	2
Peflin	PEF1_HUMAN	0	0	0	2	0	0	0	0	0	0	0	0	0	0	0	0	0	0
Destrin	DEST_HUMAN (+2)	0	0	0	0	0	0	0	0	0	0	2	0	0	0	0	0	0	0
Ragulator complex protein LAMTOR2	LTOR2_HUMAN	0	0	0	0	0	0	0	0	0	0	0	2	0	0	0	0	0	0
Myin regulatory light polypeptide 9	MYL9_HUMAN (+2)	0	0	0	0	2	0	0	0	0	0	0	0	0	0	0	0	0	0
Chloride intracellular channel protein	B4DWC4_HUMAN (+2)	0	0	0	0	2	0	0	0	0	0	0	0	0	0	0	0	0	0
ATP synthase subunit delta, mitochondrial	ATPD_HUMAN	0	0	0	0	0	0	0	0	0	0	0	0	0	0	0	0	2	0
Catenin (Cadherin-associated protein), beta 1, 88kDa, isoform CRA_a	A0A024R2Q3_HUMAN (+4)	0	0	0	0	2	0	0	0	0	0	0	0	0	0	0	0	0	0
S-phase kinase-associated protein 1	E5RJR5_HUMAN (+1)	0	0	0	0	2	2	0	0	0	0	0	0	0	0	0	0	0	0
MHC class II antigen	Q7YPT7_HUMAN	0	0	0	0	0	0	0	0	0	0	0	0	0	0	0	0	2	0
cDNA FLJ77670, highly similar to Homo sapiens ribomal protein S15a (RPS15A), mRNA	A8K7H3_HUMAN (+3)	0	0	0	2	0	0	0	0	0	0	0	0	0	0	0	0	0	0
cDNA, FLJ93914, highly similar to Homo sapiens histidine-rich glycoprotein (HRG), mRNA	B2R8I2_HUMAN (+1)	0	0	0	0	0	0	0	0	0	0	0	0	0	0	0	0	0	2
Protein FAM3C	FAM3C_HUMAN	0	0	0	0	0	0	0	0	0	0	2	0	0	0	0	0	0	0
Eukaryotic translation initiation factor 5A (Fragment)	I3L397_HUMAN (+2)	0	0	0	0	2	0	0	0	0	0	0	0	0	0	0	0	0	0
Hyaluronan and proteoglycan link protein 1, isoform CRA_a	A0A024RAK9_HUMAN (+1)	0	0	0	2	2	0	0	0	0	0	0	0	0	0	0	0	0	0
Histone H1.0	H10_HUMAN	0	0	0	2	0	0	0	0	0	0	0	0	0	0	0	0	0	0
40S ribomal protein S8	Q5JR94_HUMAN (+2)	0	0	0	0	0	0	0	0	0	0	0	3	0	0	0	0	0	0
Programmed cell death protein 5	K7EQA1_HUMAN (+1)	0	0	0	0	0	0	0	0	0	2	0	2	0	0	0	0	0	0
cDNA FLJ11308 fis, clone PLACE1010074, highly similar to Sorting nexin-2	B3KML1_HUMAN (+3)	0	0	0	0	0	0	0	0	0	0	0	2	0	0	0	0	0	0
Pigment epithelium-derived factor	PEDF_HUMAN	0	0	0	2	0	2	0	0	0	0	0	2	0	0	0	0	0	0
Nascent polypeptide-associated complex subunit alpha, muscle-specific form	NACAM_HUMAN	0	0	0	0	2	0	0	0	0	0	2	0	0	0	0	0	0	0
HLA-DPB1 protein (Fragment)	Q30030_HUMAN	0	0	0	0	2	0	0	0	0	0	0	0	0	0	0	0	0	2
Sialate O-acetylesterase	SIAE_HUMAN	0	0	0	0	2	2	0	0	0	0	0	0	0	0	0	0	0	0
Glutathione S-transferase Mu 3	A0A0A0MTN3_HUMAN (+4)	2	0	0	3	0	0	0	0	0	0	0	0	0	0	0	0	0	0
MHC class I antigen (Fragment)	M4X2U5_HUMAN	0	0	2	0	0	0	0	0	0	0	0	0	0	0	0	0	0	0
Ubiquitin-conjugating enzyme E2 variant 2	A0M8W4_HUMAN (+1)	0	0	0	0	0	2	0	0	0	0	0	0	0	0	0	0	0	0
Non-histone chromomal protein HMG-17	HMGN2_HUMAN	2	0	0	0	0	0	0	0	0	0	0	0	0	0	0	0	0	0
PEPD protein	J3K000_HUMAN (+1)	0	0	0	0	0	0	0	0	0	2	2	2	0	0	0	0	0	0
Glutathione S-transferase M2 (Muscle) (Fragment)	A8HT81_HUMAN (+6)	0	0	0	0	2	2	0	0	0	0	0	0	0	0	0	0	0	0
SERPINE1 mRNA binding protein 1, isoform CRA_d	D3DQ70_HUMAN (+4)	0	0	0	2	0	0	0	0	0	0	2	2	0	0	0	0	0	0
SLC12A2 protein	B7ZM24_HUMAN (+2)	0	0	0	0	0	0	0	2	0	0	0	0	0	0	0	0	0	0
Plexin-B1	PLXB1_HUMAN	0	0	0	2	2	0	0	0	0	0	0	0	0	0	0	0	0	0
Alde 1-epimerase	GALM_HUMAN	0	0	0	2	2	2	0	0	0	0	0	0	0	0	0	0	0	0
Immunoglobulin superfamily member 8	IGSF8_HUMAN	0	0	0	2	0	2	0	0	0	0	0	0	0	0	0	0	0	0
cDNA FLJ76322	A8K288_HUMAN (+1)	0	0	0	2	2	0	0	0	0	0	0	0	0	0	0	0	0	0
NADH dehydrogenase [ubiquinone] 1 beta subcomplex subunit 6	NDUB6_HUMAN	0	0	0	2	2	2	0	0	0	0	0	0	0	0	0	0	0	0
cDNA FLJ50510, highly similar to Heat shock 70 kDa protein 4	B4DH02_HUMAN (+2)	0	0	0	2	0	0	0	0	0	0	0	4	0	0	0	0	0	0
Cytochrome c oxidase subunit 3	B2YAW2_HUMAN	0	0	2	0	0	0	0	0	0	0	0	0	0	2	0	0	0	0
HLA class II histocompatibility antigen, DRB1-7 beta chain	2B17_HUMAN (+2)	0	0	0	0	3	0	0	0	0	0	0	0	0	0	0	0	0	0
EH-domain containing 4, isoform CRA_a	A0A024R9N6_HUMAN (+2)	0	0	0	4	0	0	0	0	0	0	0	0	0	0	0	0	0	0
Protein NDRG2	A0A0A0MS87_HUMAN (+3)	0	0	0	3	2	0	0	0	0	0	0	0	0	0	0	0	0	0
Elastin	ELN_HUMAN (+1)	0	0	0	0	0	0	0	0	0	0	0	0	0	3	0	0	0	0
Trophoblast glycoprotein	TPBG_HUMAN	0	0	0	0	0	0	2	0	0	0	0	2	0	0	0	0	0	0
V-type proton ATPase subunit C 2	A0A0U1RR16_HUMAN (+1)	0	0	0	0	0	0	0	0	0	2	0	0	0	0	0	0	0	0
Glutathione S-transferase Mu 1	GSTM1_HUMAN (+2)	0	0	0	2	2	0	0	0	0	0	0	0	0	0	0	0	0	0
Protein dopey-1	DOP1_HUMAN (+1)	0	0	0	0	0	0	0	0	0	0	0	0	2	0	0	0	0	0
Dynamin-like 120 kDa protein, mitochondrial	E5KLJ5_HUMAN (+5)	0	0	0	0	4	0	0	0	0	0	0	0	0	0	0	0	0	0
Myocilin trabecular meshwork inducible glucocorticoid response isoform 1 (Fragment)	A0A0S2Z421_HUMAN (+5)	0	0	0	0	4	0	0	0	0	0	0	0	0	0	0	0	0	0
Obscurin	A6NGQ3_HUMAN (+2)	0	0	0	0	0	0	2	0	0	0	0	0	0	0	0	0	0	0
Bridging integrator 1, isoform CRA_d	A0A024RAE9_HUMAN (+12)	0	0	0	2	3	0	0	0	0	0	0	0	0	0	0	0	0	0
Prothrombin (Fragment)	Q69EZ8_HUMAN (+1)	0	0	0	0	0	0	0	0	0	0	0	0	0	0	0	3	3	0
Keratinocyte differentiation-associated protein	KTDAP_HUMAN	0	0	0	0	0	0	0	0	0	0	0	0	0	0	0	0	2	3
Protein Niban	NIBAN_HUMAN (+1)	0	0	0	4	0	0	0	0	0	0	0	0	0	0	0	0	0	0
60S ribomal protein L13	A8K4C8_HUMAN (+2)	0	0	0	0	0	0	0	0	0	0	0	0	0	0	0	2	0	0
Nucleome assembly protein 1-like 1, isoform CRA_a	A0A024RBB7_HUMAN (+16)	0	0	0	0	0	0	0	0	0	0	2	0	0	0	0	0	0	0
Tropomyin 1 (Alpha), isoform CRA_m	H7BYY1_HUMAN	0	0	0	0	0	0	0	0	0	0	0	0	0	0	0	0	0	2
cDNA, FLJ92036, highly similar to Homo sapiens ribomal protein L31 (RPL31), mRNA	B2R4C1_HUMAN (+5)	0	0	0	0	2	0	0	0	0	0	0	0	0	0	0	0	0	0
Protein lin-7 homolog C	LIN7C_HUMAN (+1)	0	0	0	2	0	0	0	0	0	0	0	0	0	0	0	0	0	0
Putative uncharacterized protein DKFZp779N0926 (Fragment)	Q7Z664_HUMAN (+4)	0	0	0	0	2	0	0	0	0	0	0	0	0	0	0	0	0	0
Torsin-1A-interacting protein 1 (Fragment)	H0Y4R4_HUMAN	0	0	0	0	2	0	0	0	0	0	0	2	0	0	0	0	0	0
Calcyphin	CAYP1_HUMAN	0	0	0	0	0	2	0	0	0	0	0	0	0	0	0	0	0	2
Wiskott-Aldrich syndrome protein family member 2	WASF2_HUMAN	0	0	0	3	0	0	0	0	0	0	0	0	0	0	0	0	0	0
Protein O-glucyltransferase 1	PGLT1_HUMAN	0	0	0	0	2	2	0	0	0	0	0	0	0	0	0	0	0	0
Clathrin light chain A	CLCA_HUMAN (+1)	0	0	0	0	0	2	0	0	0	0	0	0	0	0	0	0	0	0
Latexin	LXN_HUMAN	0	0	0	2	2	0	0	0	0	0	0	0	0	0	0	0	0	0
Protein NDRG1	NDRG1_HUMAN (+4)	0	0	0	0	2	0	0	0	0	0	0	0	0	0	0	0	0	0
cDNA FLJ61658, highly similar to Transmembrane 9 superfamily protein member 1	B7Z6C9_HUMAN (+1)	0	0	0	0	2	0	0	0	0	0	2	0	0	0	0	0	0	0
cDNA FLJ10772 fis, clone NT2RP4000243, highly similar to Cartilage-associated protein	B3KME2_HUMAN (+5)	0	0	0	0	0	0	0	0	0	0	3	0	0	0	0	0	0	0
MIC complex subunit (Fragment)	H7C1U8_HUMAN (+1)	0	0	0	2	2	0	0	0	0	0	0	0	0	0	0	0	0	0
p47 protein isoform a variant (Fragment)	Q53FF5_HUMAN (+2)	0	0	0	0	0	0	0	0	0	0	0	3	0	0	0	0	0	0
cDNA FLJ51641, highly similar to Nicastrin	B4DJN0_HUMAN (+2)	0	0	0	0	2	0	0	0	0	0	0	0	0	0	0	0	0	0
Phphoprotein enriched in astrocytes 15, isoform CRA_a	B1AKZ4_HUMAN (+2)	0	0	0	0	2	0	0	0	0	0	0	0	0	0	0	0	0	0
Saccharopine dehydrogenase-like oxidoreductase	SCPDL_HUMAN	0	0	0	0	2	0	0	0	0	0	0	0	0	0	0	0	0	0
MAS-related GPR, member F, isoform CRA_a	A0A024R5F0_HUMAN (+6)	0	0	0	0	0	0	2	0	2	0	0	0	0	0	0	0	0	0
Synaptophysin-like 1, isoform CRA_a	A4D0R1_HUMAN (+2)	0	0	0	0	0	0	0	0	0	0	0	0	2	0	0	0	0	0
cDNA FLJ76169	A8K4K9_HUMAN (+3)	0	0	0	2	0	2	0	0	0	0	0	0	0	0	0	0	0	0
Amyloid beta A4 protein	A0A0A0MRG2_HUMAN (+6)	0	0	0	2	2	0	0	0	0	0	0	0	0	0	0	0	0	0
60S ribomal protein L6	A0A024RBK3_HUMAN (+5)	0	0	0	0	0	0	0	0	0	0	0	0	0	0	0	0	2	0
40S ribomal protein S13	J3KMX5_HUMAN (+1)	0	0	0	0	2	0	0	0	0	0	0	0	0	0	0	0	0	0
Kinectin 1 (Kinesin receptor), isoform CRA_a	A0A024R663_HUMAN (+1)	0	0	0	3	0	0	0	0	0	0	0	0	0	0	0	0	0	0
Glutathione synthetase	B7Z1C5_HUMAN (+2)	0	0	0	0	2	0	0	0	0	0	0	2	0	0	0	0	0	0
Cathepsin L, isoform CRA_a	A0A024R276_HUMAN (+3)	0	0	0	0	0	0	0	0	0	3	0	2	0	0	0	0	0	0
SS-B/La protein (Fragment)	Q9UMH5_HUMAN	0	0	0	0	0	0	0	0	0	0	0	2	0	0	0	0	0	0
Purkinje cell protein 4	PCP4_HUMAN	0	0	0	0	3	0	0	0	0	0	0	0	0	0	0	0	0	0
CDP-diacylglycerol--initol 3-phphatidyltransferase (Phphatidylinitol synthase), isoform CRA_a	A8K3L7_HUMAN (+3)	0	0	3	0	0	0	0	0	0	0	0	0	0	0	0	0	0	0
Malectin (Fragment)	F5H1S8_HUMAN (+1)	0	0	0	0	3	0	0	0	0	0	0	0	0	0	0	0	0	0
Dynactin subunit 1	Q6AWB1_HUMAN	0	0	0	2	0	0	0	0	0	0	0	0	0	0	0	0	0	0
Calpain 1, (Mu/I) large subunit, isoform CRA_a	A0A024R580_HUMAN (+3)	0	0	0	2	2	0	0	0	0	0	0	0	0	0	0	0	0	0
IQ motif containing GTPase activating protein 2, isoform CRA_b	A0A024RAJ8_HUMAN (+2)	0	0	0	2	2	0	0	0	0	0	0	0	0	0	0	0	0	0
Interferon-inducible mRNA (cDNA 1-8)	Q14617_HUMAN (+1)	0	0	0	0	0	0	3	0	0	0	0	0	0	0	0	0	0	0
Putative metaphase chromome protein 1	MCP1_HUMAN	0	0	0	0	2	0	0	0	0	0	0	0	0	0	0	0	0	0
1,4-alpha-glucan-branching enzyme	GLGB_HUMAN (+1)	0	0	0	0	0	0	2	0	0	0	0	0	0	0	0	0	0	0
Suprabasin	SBSN_HUMAN	0	0	0	0	0	0	0	0	0	0	0	0	0	0	0	0	3	2
RNase kappa-02 isoform	A0A060KS66_HUMAN (+4)	0	0	2	0	0	0	0	0	0	0	0	0	0	0	0	0	0	0
Hemicentin-2	HMCN2_HUMAN	0	0	0	0	0	0	0	0	2	0	0	0	0	0	0	0	0	0
Insulin-like growth factor-binding protein 7	IBP7_HUMAN	0	0	0	0	2	0	0	0	0	0	2	0	0	0	0	0	0	0
cDNA FLJ52068, highly similar to Microtubule-associated protein RP/EB family member 1	B4DM33_HUMAN (+1)	0	0	0	0	2	0	0	0	0	0	0	0	0	0	0	0	0	0
WASH complex subunit FAM21A	A0A087WYF6_HUMAN (+9)	0	0	0	0	0	0	0	0	0	0	0	2	0	0	0	0	0	0
Ryanodine receptor 2	H7BY35_HUMAN (+1)	0	0	2	0	0	0	2	0	0	0	0	0	0	0	0	0	0	0
TIMP metallopeptidase inhibitor 2, isoform CRA_b	A0A024R8V7_HUMAN (+1)	0	0	0	0	0	0	2	0	0	0	0	4	0	0	0	0	0	0
Putative uncharacterized protein DKFZp779G2251 (Fragment)	Q7Z6E5_HUMAN (+2)	2	0	0	0	0	0	0	0	0	0	0	0	0	0	0	0	0	0
Chloride channel protein (Fragment)	E9PE15_HUMAN	0	0	2	0	0	0	0	0	0	0	0	0	0	0	0	0	0	0
Vacuolar protein sorting-associated protein 13D	VP13D_HUMAN	0	0	0	0	0	0	0	0	0	0	0	0	0	2	0	0	0	0
Alpha-crystallin A chain	CRYAA_HUMAN	0	0	0	0	4	0	0	0	0	0	0	0	0	0	0	0	0	0
Ragulator complex protein LAMTOR1	F5GX19_HUMAN (+2)	0	0	0	0	0	0	0	0	0	0	0	2	0	0	0	0	0	0
Oligaccharyltransferase complex subunit TC	TC_HUMAN (+1)	0	0	0	0	0	0	2	0	0	0	0	0	0	0	0	0	0	0
60S ribomal protein L23a (Fragment)	H7BY10_HUMAN	0	0	0	0	0	0	0	0	0	0	2	0	0	0	0	0	0	0
cDNA FLJ57046, highly similar to Lysomal alpha-glucidase (EC 3.2.1.20)	B7Z5V6_HUMAN	0	0	0	0	0	0	0	0	0	0	2	0	0	0	0	0	0	0
Glucamine-6-phphate isomerase	A8K3S1_HUMAN (+4)	0	0	0	0	0	0	0	0	0	2	0	0	0	0	0	0	0	0
Dermatopontin	DERM_HUMAN	0	0	0	0	0	0	0	0	0	0	0	0	0	0	0	0	2	0
MHC class I antigen (Fragment)	Q95IE7_HUMAN	0	0	0	0	2	0	0	0	0	0	0	0	0	0	0	0	0	0
GTP-binding nuclear protein Ran	B5MDF5_HUMAN (+2)	0	0	0	0	0	0	0	0	0	0	0	2	0	0	0	0	0	0
Charged multivesicular body protein 6	CHMP6_HUMAN (+2)	0	0	0	2	0	0	0	0	0	0	0	0	0	0	0	0	0	0
Mitochondrial 2-oxoglutarate/malate carrier protein	M2OM_HUMAN (+1)	0	0	0	2	0	0	0	0	0	0	0	0	0	0	0	0	0	0
V-type proton ATPase 16 kDa proteolipid subunit	VATL_HUMAN	0	0	0	0	0	0	0	0	2	0	0	0	0	0	0	0	0	0
Platelet-activating factor acetylhydrolase IB subunit beta	PA1B2_HUMAN (+1)	0	0	0	2	0	0	0	0	0	0	0	0	0	0	0	0	0	0
Protein phphatase 1 regulatory subunit 7	PP1R7_HUMAN	0	0	0	0	0	0	0	0	0	0	0	2	0	0	0	0	0	0
Melanocyte protein PMEL	PMEL_HUMAN	0	0	0	0	0	0	0	2	0	0	2	0	0	0	0	0	0	0
Ribonuclease T2	A0A087WZM2_HUMAN (+3)	0	0	0	2	0	0	0	0	0	0	0	0	0	0	0	0	0	0
Epidermal growth factor receptor	A0A0B4J1Y5_HUMAN (+1)	0	0	0	2	0	0	0	0	0	0	0	2	0	0	0	0	0	0
Ribyldihydronicotinamide dehydrogenase [quinone]	Q5TD07_HUMAN	0	0	0	2	0	0	0	0	0	2	0	0	0	0	0	0	0	0
cDNA FLJ78187, highly similar to Homo sapiens calmegin, mRNA	A8K454_HUMAN (+2)	0	0	2	0	0	0	0	0	0	0	0	0	0	0	0	0	0	0
N(4)-(beta-N-acetylglucaminyl)-L-asparaginase	ASPG_HUMAN	0	0	0	0	2	0	0	0	0	0	0	0	0	0	0	0	0	0
Chloride intracellular channel protein 1	CLIC1_HUMAN (+2)	0	0	0	0	0	0	0	0	0	0	2	0	0	0	0	0	0	0
DUTP pyrophphatase, isoform CRA_c	A0A0C4DGL3_HUMAN (+3)	0	0	0	0	3	0	0	0	0	0	0	0	0	0	0	0	0	0
Sulfurtransferase	B4DVZ4_HUMAN (+2)	0	0	0	2	0	0	0	0	0	0	0	0	0	0	0	0	0	0
Acetyltransferase component of pyruvate dehydrogenase complex	A0A024R3D8_HUMAN (+2)	0	0	0	2	0	0	0	0	0	0	0	0	0	0	0	0	0	0
PDZ and LIM domain 5, isoform CRA_c	A0A024RDE8_HUMAN (+1)	0	0	0	0	2	0	0	0	0	0	2	0	0	0	0	0	0	0
Protein NipSnap homolog 1	NIPS1_HUMAN (+1)	0	0	0	0	2	0	0	0	0	0	0	0	0	0	0	0	0	0
Radixin	B0YJ88_HUMAN (+1)	0	0	0	2	0	0	0	0	0	0	0	0	0	0	0	0	0	0
Carboxypeptidase A1	C9JUF9_HUMAN (+1)	0	0	2	0	0	0	0	0	0	0	0	0	0	0	0	0	0	0
Myelin protein P0	MYP0_HUMAN (+1)	3	0	0	0	0	0	0	0	0	0	0	0	0	0	0	0	0	0
Guanine nucleotide-binding protein G(s) subunit alpha isoforms XLas	GNAS1_HUMAN	0	0	2	0	0	0	0	0	0	0	0	0	0	0	0	0	0	0
4-trimethylaminobutyraldehyde dehydrogenase	AL9A1_HUMAN (+3)	2	0	2	0	0	0	0	0	0	0	0	0	0	0	0	0	0	0
Delta-aminolevulinic acid dehydratase	A0A024R877_HUMAN (+3)	0	0	0	0	0	2	0	0	0	0	0	0	0	0	0	0	0	0
Calumenin, isoform CRA_a	A0A024R755_HUMAN (+1)	0	0	0	0	0	2	0	0	0	0	0	0	0	0	0	0	0	0
Cytol aminopeptidase	AMPL_HUMAN (+1)	0	0	0	2	0	0	0	0	0	0	0	0	0	0	0	0	0	0
Nodal modulator 1	A0A087WW46_HUMAN (+7)	0	0	2	0	0	0	0	0	2	0	0	0	0	0	0	0	0	0
Cytochrome c oxidase subunit 7B, mitochondrial	COX7B_HUMAN	0	0	2	0	0	0	0	0	0	0	0	0	0	0	0	0	0	0
cDNA FLJ61510, highly similar to Kinetochore-associated protein 1	B4E0D8_HUMAN (+2)	0	0	0	0	0	0	0	0	0	0	0	0	0	0	0	2	0	0
Mutant electron-transferring flavoprotein dehydrogenase	A7UNU5_HUMAN (+3)	0	0	0	2	0	0	0	0	0	0	0	0	0	0	0	0	0	0
Peptidyl-prolyl cis-trans isomerase	A0A024QZS4_HUMAN (+2)	0	0	0	0	0	2	0	0	0	0	0	0	0	0	0	0	0	0
NADH dehydrogenase [ubiquinone] 1 alpha subcomplex subunit 12	NDUAC_HUMAN	0	0	0	3	0	0	0	0	0	0	0	0	0	0	0	0	0	0
Pyruvate dehydrogenase E1 component subunit beta, mitochondrial	C9J634_HUMAN (+1)	0	0	2	0	0	0	0	0	0	0	0	0	0	0	0	0	0	0
Melanotransferrin	TRFM_HUMAN	0	0	0	2	0	0	0	0	0	0	2	0	0	0	0	0	0	0
Toll-like receptor 3 (Fragment)	D6RA51_HUMAN (+2)	0	0	0	0	2	0	0	0	0	0	0	0	0	0	0	0	0	0
Protein transport protein Sec61 subunit alpha isoform 1	B4DR61_HUMAN (+2)	0	0	0	0	0	0	0	2	0	0	0	0	0	0	0	0	0	0
Leucine-rich repeat serine/threonine-protein kinase 2	LRRK2_HUMAN (+1)	2	0	0	0	0	0	0	2	0	0	0	0	0	0	0	0	0	0
cDNA FLJ12766 fis, clone NT2RP2001520, highly similar to Calcium-binding mitochondrial carrier protein Aralar1	B3KMV8_HUMAN (+1)	0	0	0	2	0	2	0	0	0	0	0	0	0	0	0	0	0	0
Chromome 9 open reading frame 88, isoform CRA_a	A0A024R872_HUMAN (+1)	0	0	0	0	0	0	0	0	0	0	2	0	0	0	0	0	0	0
Beta-crystallin B1	CRBB1_HUMAN	0	0	0	3	2	0	0	0	0	0	0	0	0	0	0	0	0	0
Cellular retinoic acid binding protein 1	F1T0F7_HUMAN (+1)	0	0	0	2	2	0	0	0	0	0	0	0	0	0	0	0	0	0
cDNA FLJ56097, highly similar to Homo sapiens dystrobrevin, alpha (DTNA), transcript variant 2, mRNA	B7Z3X3_HUMAN (+2)	0	0	0	2	2	0	0	0	0	0	0	0	0	0	0	0	0	0
Fatty acid binding protein 5 (Psoriasis-associated)	E7DVW5_HUMAN (+1)	2	0	2	0	0	0	0	0	0	0	0	0	0	0	0	0	0	0
Adipocyte enhancer-binding protein 1	AEBP1_HUMAN	0	0	0	0	0	0	0	0	0	2	0	2	0	0	0	0	0	0
Tensin-1	A0A087WWW7_HUMAN (+7)	0	0	0	3	0	0	0	0	0	0	0	0	0	0	0	0	0	0
Proprotein convertase subtilisin/kexin type 5	PCSK5_HUMAN (+1)	0	0	0	0	0	0	0	0	2	0	0	0	0	0	0	0	0	0
NF-kappa-B inhibitor zeta (Fragment)	C9JZ23_HUMAN (+1)	0	0	0	0	0	0	0	2	0	0	0	0	0	0	2	0	0	0
Protein kinase, cAMP-dependent, catalytic, alpha, isoform CRA_c	A0A024R7J0_HUMAN (+2)	0	0	0	2	0	0	0	0	0	0	0	0	0	0	0	0	0	0
Serine/threonine-protein kinase ULK2	ULK2_HUMAN	0	0	0	0	0	0	0	2	0	0	0	0	0	0	0	0	0	0
Proteasome activator complex subunit 2	A0A087X1Z3_HUMAN (+4)	0	0	0	0	3	0	0	0	0	0	0	0	0	0	0	0	0	0
PTGFRN protein (Fragment)	A4QPA1_HUMAN (+2)	0	0	2	0	0	0	0	0	0	0	0	0	0	0	0	0	0	0
NACHT, LRR and PYD domains-containing protein 2 (Fragment)	A0A0G2JLQ8_HUMAN (+9)	0	0	0	0	0	0	0	0	0	0	0	0	0	0	2	0	0	0
Protein FAM179A	F179A_HUMAN	0	0	0	0	0	0	0	2	0	0	0	0	0	0	0	0	0	0
Hypoxanthine-guanine phphoribyltransferase	HPRT_HUMAN (+1)	0	0	0	0	3	0	0	0	0	0	0	0	0	0	0	0	0	0
Cytochrome c oxidase subunit 6A, mitochondrial	A0A024RBN6_HUMAN (+3)	0	3	0	0	0	0	0	0	0	0	0	0	0	0	0	0	0	0
Integrin alpha-M	ITAM_HUMAN	0	0	0	0	3	0	0	0	0	0	0	0	0	0	0	0	0	0
Serum amyloid A-1 protein	SAA1_HUMAN	0	0	0	3	0	0	0	0	0	0	0	0	0	0	0	0	0	0
ZNF536 protein	A7E228_HUMAN (+1)	0	0	0	0	0	0	0	0	0	0	0	0	0	0	2	0	0	0
cDNA FLJ78516	A8K2W3_HUMAN (+1)	0	0	0	0	0	0	0	0	0	0	0	0	0	0	0	2	0	0
HCG26477	B2R4R9_HUMAN (+1)	0	0	0	2	0	0	0	0	0	0	0	0	0	0	0	0	0	0
60S ribomal protein L12	RL12_HUMAN	0	0	0	0	0	0	0	0	0	0	0	0	0	0	0	2	0	0
SEC63-like (S. cerevisiae) (Fragment)	A0A0S2Z5M1_HUMAN (+3)	0	0	0	2	0	0	0	0	0	0	0	0	0	0	0	0	0	0
cDNA FLJ76209, highly similar to Homo sapiens inorganic pyrophphatase 2 (PPA2), transcript variant 2, mRNA	A8K0P2_HUMAN (+1)	0	0	0	2	0	0	0	0	0	0	0	0	0	0	0	0	0	0
Serine/threonine-protein phphatase	B3KRM2_HUMAN (+3)	0	0	0	2	0	0	0	0	0	0	0	0	0	0	0	0	0	0
Protein kinase, cAMP-dependent, regulatory, type I, alpha (Tissue specific extinguisher 1), isoform CRA_a	B2R5T5_HUMAN (+3)	0	0	0	0	2	0	0	0	0	0	0	0	0	0	0	0	0	0
Protein S100-A14	S10AE_HUMAN	0	0	0	0	0	0	0	0	0	0	0	0	0	0	0	0	2	0
Micromal glutathione S-transferase 1, isoform CRA_a	A0A024RAX2_HUMAN (+2)	0	0	0	0	0	0	0	0	0	0	0	0	2	0	0	0	0	0
Multi-functional protein MFP	Q8NG19_HUMAN	0	0	0	0	0	0	0	0	0	2	0	0	0	0	0	0	0	0
Glia-derived nexin	GDN_HUMAN (+3)	0	0	0	0	0	0	0	0	0	0	0	2	0	0	0	0	0	0
cDNA FLJ53481, highly similar to Nucleolar autoantigen No55	B4DVZ5_HUMAN (+2)	0	0	0	0	0	0	0	0	0	0	0	2	0	0	0	0	0	0
cDNA FLJ53963, highly similar to Leukocyte elastase inhibitor	B4E3A8_HUMAN (+2)	0	0	0	2	0	0	0	0	0	0	0	0	0	0	0	0	0	0
Prtaglandin E synthase 2	PGES2_HUMAN	0	0	0	0	2	0	0	0	0	0	0	0	0	0	0	0	0	0
60S acidic ribomal protein P0	A0A024RBS2_HUMAN (+13)	0	0	0	0	2	0	0	0	0	0	0	0	0	0	0	0	0	0
Heat shock 70kDa protein 2, isoform CRA_a	A0A024R6B5_HUMAN (+1)	0	0	0	0	0	0	0	0	0	0	2	0	0	0	0	0	0	0
Fibulin-1	FBLN1_HUMAN (+1)	0	0	0	0	0	0	0	0	0	0	0	0	0	0	0	2	0	0
Nuclear transport factor 2, isoform CRA_a	A0A024R6Y2_HUMAN (+1)	0	0	0	0	0	0	0	0	0	2	0	0	0	0	0	0	0	0
PDZ and LIM domain protein 1	PDLI1_HUMAN (+1)	0	0	0	0	0	0	0	0	0	0	0	0	0	0	0	0	0	2
Ectonucleotide pyrophphatase/phphodiesterase family member 6	ENPP6_HUMAN	0	0	0	2	0	0	0	0	0	0	0	0	0	0	0	0	0	0
LIM and SH3 protein 1, isoform CRA_b	A0A024R1S8_HUMAN (+2)	0	0	0	0	0	0	0	0	0	0	0	0	0	0	0	2	0	0
Latent-transforming growth factor beta-binding protein 2	LTBP2_HUMAN (+3)	0	0	0	0	2	0	0	0	0	0	0	0	0	0	0	0	0	0
Tripartite motif-containing 24, isoform CRA_a	A0A024R784_HUMAN (+3)	0	0	0	0	0	0	0	2	0	0	0	0	0	0	0	0	0	0
Ig gamma-1 chain C region	A0A087WV47_HUMAN (+1)	0	2	0	0	0	0	0	0	0	0	0	0	0	0	0	0	0	0
Translin	E9PGT1_HUMAN (+2)	0	0	0	2	0	0	0	0	0	0	0	0	0	0	0	0	0	0
Growth factor receptor-bound protein 2	B0LPF3_HUMAN (+2)	0	0	0	2	0	0	0	0	0	0	0	0	0	0	0	0	0	0
Plasminogen activator inhibitor 2	PAI2_HUMAN (+1)	0	0	0	0	0	0	0	0	2	0	0	0	0	0	0	0	0	0
PRA1 family protein 3	C9JQU6_HUMAN (+7)	0	0	2	0	0	0	0	0	0	0	0	0	0	0	0	0	0	0
Cytoplasmic aconitate hydratase	ACOC_HUMAN (+2)	0	0	0	0	0	2	0	0	0	0	0	0	0	0	0	0	0	0
ATP synthase protein 8 (Fragment)	Q6P148_HUMAN	2	0	0	0	0	0	0	0	0	0	0	0	0	0	0	0	0	0
Programmed cell death 6-interacting protein	PDC6I_HUMAN (+1)	0	0	0	2	0	0	0	0	0	0	0	0	0	0	0	0	0	0
cDNA, FLJ96027, highly similar to Homo sapiens reversion-inducing-cysteine-rich protein with kazal motifs (RECK), mRNA	B2RCE6_HUMAN (+1)	0	0	0	0	0	0	0	0	0	2	0	0	0	0	0	0	0	0
Eukaryotic translation initiation factor 3 subunit I	EIF3I_HUMAN (+2)	0	0	0	0	0	0	0	0	0	0	0	2	0	0	0	0	0	0
Desmoglein-1	DSG1_HUMAN	0	0	0	0	0	0	0	0	0	0	0	0	0	0	0	0	2	0
PDZ and LIM domain protein 3	A0A087WYF8_HUMAN (+2)	0	0	0	2	2	0	0	0	0	0	0	0	0	0	0	0	0	0
Epididymis luminal protein 46	B3KNK9_HUMAN (+1)	0	0	0	2	2	0	0	0	0	0	0	0	0	0	0	0	0	0
Actin-related protein 2/3 complex subunit 5	ARPC5_HUMAN	0	0	0	0	0	0	0	0	0	2	0	0	0	0	0	0	0	0
Arylsulfatase B, isoform CRA_a	A0A024RAJ9_HUMAN (+1)	0	0	0	0	0	0	0	0	0	2	2	0	0	0	0	0	0	0
cDNA FLJ52277, highly similar to Follistatin-related protein 1	B4DTZ8_HUMAN (+1)	0	0	0	0	0	0	0	0	0	0	2	2	0	0	0	0	0	0
Keratin 18, isoform CRA_a	A0A024RAY2_HUMAN (+3)	0	0	0	2	0	0	0	0	0	0	0	0	0	0	0	0	0	0
60S ribomal protein L27a	E9PLX7_HUMAN	0	0	0	0	0	0	0	0	0	0	0	0	0	0	0	2	0	0
cDNA FLJ53952, highly similar to Fibrinogen beta chain	B4E1D3_HUMAN (+3)	0	0	0	0	0	0	0	0	0	0	0	0	0	0	0	3	0	0
Argininuccinate synthase	ASSY_HUMAN (+1)	0	0	0	0	3	0	0	0	0	0	0	0	0	0	0	0	0	0
Nicotinamide N-methyltransferase	NNMT_HUMAN (+1)	0	0	0	0	0	0	0	0	0	0	2	0	0	0	0	0	0	0
Gluce-6-phphate 1-dehydrogenase	A8K8D9_HUMAN (+4)	0	0	0	2	0	0	0	0	0	0	0	0	0	0	0	0	0	0
Histone H2B type 1-L	H2B1L_HUMAN	0	0	0	0	0	0	0	0	0	0	0	0	0	2	0	0	0	0
Retinol dehydrogenase 8	K7ELF7_HUMAN (+1)	0	0	2	0	0	0	0	0	0	0	0	0	0	0	0	0	0	0
Mitogen-activated protein kinase kinase kinase 6	M3K6_HUMAN	0	0	2	0	0	0	0	0	0	0	0	0	0	0	0	0	0	0
Beta-crystallin S	CRBS_HUMAN	0	0	0	3	0	0	0	0	0	0	0	0	0	0	0	0	0	0
Adenylate kinase isoenzyme 1	KAD1_HUMAN (+3)	0	0	0	2	0	0	0	0	0	0	0	0	0	0	0	0	0	0
C3 and PZP-like alpha-2-macroglobulin domain-containing protein 8	CPMD8_HUMAN	0	0	0	2	0	0	0	0	0	0	0	0	0	0	0	0	0	0
cDNA FLJ75329, highly similar to Homo sapiens LAG1 longevity assurance homolog 2 (S. cerevisiae), transcript variant 2, mRNA	A8K4M4_HUMAN (+4)	0	0	2	0	0	0	0	0	0	0	0	0	0	0	0	0	0	0
Alpha-catulin	Q5JTQ6_HUMAN	0	0	0	0	0	0	0	2	0	0	0	0	0	0	0	0	0	0
Putative uncharacterized protein DKFZp781N1974	Q5H9S0_HUMAN (+2)	0	0	0	0	0	0	0	0	0	0	0	0	2	0	0	0	0	0
Uncharacterized protein	F8W883_HUMAN (+1)	2	0	0	0	0	0	0	0	0	0	0	0	0	0	0	0	0	0
cDNA FLJ38006 fis, clone CTONG2012422, highly similar to Sterol regulatory element-binding protein 1	A8MTU8_HUMAN (+7)	0	0	0	0	0	0	0	2	0	0	0	0	0	0	0	0	0	0
Antigen KI-67	A0A087WV66_HUMAN (+1)	0	0	2	0	0	0	0	0	0	0	0	0	0	0	0	0	0	0
CNTFR isoform 3	A0A0A0N0N2_HUMAN (+1)	0	0	0	2	0	0	0	0	0	0	0	0	0	0	0	0	0	0
Caveolin	A0A024R2D8_HUMAN (+1)	0	0	2	0	0	0	0	0	0	0	0	0	0	0	0	0	0	0
Dysferlin	DYSF_HUMAN	0	0	0	2	0	0	0	0	0	0	0	0	0	0	0	0	0	0
Serine beta-lactamase-like protein LACTB, mitochondrial	LACTB_HUMAN	0	0	0	0	0	0	0	0	0	0	2	0	0	0	0	0	0	0
Protein S100-A8	S10A8_HUMAN	0	0	0	0	0	0	0	0	0	0	0	0	0	0	3	0	0	0
Vacuolar protein sorting-associated protein 13A	VP13A_HUMAN	0	0	2	0	0	0	0	0	0	0	0	0	0	0	0	0	0	0
NAD(P)H dehydrogenase [quinone] 1	B4DLR8_HUMAN (+3)	0	0	0	2	0	0	0	0	0	0	0	0	0	0	0	0	0	0
60S ribomal protein L22 (Fragment)	K7EJT5_HUMAN (+7)	0	0	0	0	0	0	0	0	0	0	0	0	0	0	0	0	2	0
Plastin-2	PLSL_HUMAN (+2)	0	0	0	0	2	0	0	0	0	0	0	0	0	0	0	0	0	0
Electron transfer flavoprotein subunit beta	ETFB_HUMAN	0	0	0	0	2	0	0	0	0	0	0	0	0	0	0	0	0	0
Carbonic anhydrase 1	CAH1_HUMAN (+8)	0	0	0	0	2	0	0	0	0	0	0	0	0	0	0	0	0	0
Phphatidylinitol transfer protein alpha isoform	F5GWE5_HUMAN (+3)	0	0	0	0	0	0	0	0	0	0	0	0	0	0	0	0	0	2
cDNA FLJ52146, highly similar to Grancalcin	B7Z322_HUMAN (+3)	0	0	0	0	2	0	0	0	0	0	0	0	0	0	0	0	0	0
Protein tyrine phphatase, receptor type, A isoform 2 variant (Fragment)	Q59EV9_HUMAN (+3)	2	0	0	0	0	0	0	0	0	0	0	0	0	0	0	0	0	0
Heterogeneous nuclear ribonucleoprotein C-like 2	A0A0G2JNQ3_HUMAN (+18)	0	0	0	0	0	2	0	0	0	0	0	0	0	0	0	0	0	0
Cystatin-A	CYTA_HUMAN	0	0	0	0	0	0	0	0	0	0	0	0	0	0	0	0	0	2
Protein NOXP20	NXP20_HUMAN (+3)	0	0	0	0	0	0	0	0	0	0	0	2	0	0	0	0	0	0
PC4 protein	Q6IBA2_HUMAN (+2)	0	0	0	0	0	0	0	0	0	0	2	0	0	0	0	0	0	0
Pleckstrin homology domain-containing family O member 2	PKHO2_HUMAN	0	0	0	0	0	0	0	0	0	0	0	2	0	0	0	0	0	0
Ubiquitin-activating enzyme E1 (A1S9T and BN75 temperature sensitivity complementing), isoform CRA_a	A0A024R1A3_HUMAN (+1)	0	0	0	2	0	0	0	0	0	0	0	0	0	0	0	0	0	0
PHP14 protein	Q6FIE5_HUMAN (+2)	0	0	0	2	0	0	0	0	0	0	0	0	0	0	0	0	0	0
cDNA FLJ35478 fis, clone SMINT2007796, highly similar to Gelsolin	B3KS49_HUMAN	0	0	0	0	0	0	0	0	0	2	0	0	0	0	0	0	0	0
Inhibitor of nuclear factor kappa-B kinase-interacting protein	IKIP_HUMAN	0	0	0	0	0	0	0	0	0	2	0	0	0	0	0	0	0	0
NADH-cytochrome b5 reductase	A8K237_HUMAN (+1)	0	0	0	2	0	0	0	0	0	0	0	0	0	0	0	0	0	0
Opticin	OPT_HUMAN	0	0	0	0	2	0	0	0	0	0	0	0	0	0	0	0	0	0
Nuclear ubiquitous casein and cyclin-dependent kinase substrate 1	NUCKS_HUMAN	0	0	0	0	2	0	0	0	0	0	0	0	0	0	0	0	0	0
Isocitrate dehydrogenase [NADP]	B2R5M8_HUMAN (+5)	0	0	0	2	0	0	0	0	0	0	0	0	0	0	0	0	0	0
Tissue alpha-L-fucidase	FUCO_HUMAN	0	0	0	0	0	0	0	0	0	0	2	0	0	0	0	0	0	0
Keratin, type II cytkeletal 5	K2C5_HUMAN	0	0	0	0	0	0	0	0	0	0	0	0	0	0	2	0	0	0
Chromatin modifying protein 2A, isoform CRA_b	A0A024R4S0_HUMAN (+3)	0	0	0	0	0	0	0	0	0	0	0	2	0	0	0	0	0	0
40S ribomal protein S3a	A8K4W0_HUMAN (+6)	0	0	0	2	0	0	0	0	0	0	0	0	0	0	0	0	0	0
Solute carrier family 16 (Monocarboxylic acid transporters), member 3, isoform CRA_a	A0A024R8U1_HUMAN (+2)	0	0	0	0	0	0	0	2	0	0	0	0	0	0	0	0	0	0
Sp110 nuclear body protein	SP110_HUMAN	0	0	0	0	0	0	0	0	0	0	0	0	2	0	0	0	0	0
Coactin-like protein	COTL1_HUMAN (+1)	0	0	0	0	2	0	0	0	0	0	0	0	0	0	0	0	0	0
cDNA FLJ45423 fis, clone BRHIP3036936, highly similar to Homo sapiens astrotactin 2 (ASTN2), transcript variant 2, mRNA	B3KXH9_HUMAN	2	0	0	0	0	0	0	0	0	0	0	0	0	0	0	0	0	0
Kelch-like protein 3	KLHL3_HUMAN	0	0	2	0	0	0	0	0	0	0	0	0	0	0	0	0	0	0
cDNA FLJ53337, highly similar to Discs large homolog 2	B7Z395_HUMAN	0	0	0	0	2	0	0	0	0	0	0	0	0	0	0	0	0	0
Signal peptidase complex subunit 3	SPCS3_HUMAN	0	0	2	0	0	0	0	0	0	0	0	0	0	0	0	0	0	0
Protein CDV3 homolog	CDV3_HUMAN	0	0	0	0	0	0	0	0	0	0	0	2	0	0	0	0	0	0
FH1/FH2 domain-containing protein 3	FHOD3_HUMAN	2	0	0	0	0	0	0	0	0	0	0	0	0	0	0	0	0	0
40S ribomal protein S9	A0A024R4M0_HUMAN (+1)	0	0	0	2	0	0	0	0	0	0	0	0	0	0	0	0	0	0
CDC37 cell division cycle 37 homolog (S. cerevisiae), isoform CRA_a	A0A024R7B7_HUMAN (+2)	0	0	0	0	2	0	0	0	0	0	0	0	0	0	0	0	0	0
Purine-rich element binding protein A	Q56A79_HUMAN (+2)	0	0	0	0	2	0	0	0	0	0	0	0	0	0	0	0	0	0
HLA class I histocompatibility antigen, A-34 alpha chain	1A34_HUMAN (+1)	0	0	0	0	0	0	2	0	0	0	0	0	0	0	0	0	0	0
Cytoglobin	CYGB_HUMAN (+1)	0	0	0	0	0	0	0	0	0	0	2	0	0	0	0	0	0	0
G protein-coupled receptor kinase 1	B9EIS4_HUMAN (+1)	0	0	0	0	0	0	2	0	0	0	0	0	0	0	0	0	0	0
Vesicle-associated membrane protein 2	F8WCA0_HUMAN (+3)	0	0	0	2	0	0	0	0	0	0	0	0	0	0	0	0	0	0
Chemokine (C-C motif) receptor-like 2, isoform CRA_a	B2R8C0_HUMAN (+2)	0	0	0	0	0	0	0	0	0	0	0	0	0	0	2	0	0	0
Maestro heat-like repeat-containing protein family member 1	E9PHY8_HUMAN (+1)	0	0	0	0	0	0	2	0	0	0	0	0	0	0	0	0	0	0
ABI gene family, member 3 (NESH) binding protein, isoform CRA_d	Q5JPC9_HUMAN	0	0	0	0	0	0	0	0	0	0	0	0	0	0	0	2	0	0
Solute carrier family 39 (Zinc transporter), member 10, isoform CRA_a	A0A024R3W5_HUMAN (+3)	0	0	0	0	0	0	0	0	0	0	2	0	0	0	0	0	0	0
Epidermal growth factor receptor pathway substrate 15-like 1, isoform CRA_a	A0A024R7G6_HUMAN (+5)	0	0	0	2	0	0	0	0	0	0	0	0	0	0	0	0	0	0
Uncharacterized protein C19orf47	CS047_HUMAN (+1)	0	0	0	0	0	0	0	2	0	0	0	0	0	0	0	0	0	0
Ankyrin repeat domain-containing protein 20A1	A20A1_HUMAN (+5)	0	0	0	0	0	0	0	0	0	0	0	0	0	2	0	0	0	0
EMILIN-2	EMIL2_HUMAN	0	0	0	0	0	0	0	0	0	0	0	0	0	2	0	0	0	0
Protein capicua homolog	I3L2J0_HUMAN	0	0	2	0	0	0	0	0	0	0	0	0	0	0	0	0	0	0
Laminin subunit alpha-3	A0A0A0MSA0_HUMAN (+2)	0	0	0	0	0	0	2	0	0	0	0	0	0	0	0	0	0	0
cDNA FLJ75504, highly similar to Homo sapiens glucidase I, mRNA	A8K9K4_HUMAN (+2)	0	0	0	0	0	0	0	0	0	0	0	2	0	0	0	0	0	0
Tyrine-protein kinase receptor UFO	UFO_HUMAN	0	0	2	0	0	0	0	0	0	0	0	0	0	0	0	0	0	0
Malic enzyme	A8K168_HUMAN (+1)	0	0	0	0	0	0	0	0	0	0	0	3	0	0	0	0	0	0
Protein phphatase 1 regulatory subunit	B2RAH5_HUMAN (+1)	0	0	0	3	0	0	0	0	0	0	0	0	0	0	0	0	0	0
Semaphorin-7A	SEM7A_HUMAN	0	0	0	0	0	0	0	0	0	0	3	0	0	0	0	0	0	0
Delta globin	A0N071_HUMAN (+1)	0	0	0	0	2	0	0	0	0	0	0	0	0	0	0	0	0	0
cDNA, FLJ93308, highly similar to Homo sapiens leukocyte-derived arginine aminopeptidase (LRAP), mRNA	B2R769_HUMAN (+2)	0	0	0	0	2	0	0	0	0	0	0	0	0	0	0	0	0	0
Sorting and assembly machinery component 50 homolog	SAM50_HUMAN	0	0	0	0	0	2	0	0	0	0	0	0	0	0	0	0	0	0
2',3'-cyclic-nucleotide 3'-phphodiesterase	A0A024R1T5_HUMAN (+1)	0	0	0	2	0	0	0	0	0	0	0	0	0	0	0	0	0	0
Brain specific protein, isoform CRA_a	A0A024R702_HUMAN (+1)	0	0	0	0	0	0	0	0	0	0	0	0	0	0	0	0	0	2
Perilipin-4	A0A0J9YXN7_HUMAN (+1)	0	0	0	0	0	0	0	0	0	0	0	0	0	0	0	2	0	0
Trans-Golgi network integral membrane protein 2	F8W8W7_HUMAN (+2)	0	0	0	0	2	0	0	0	0	0	0	0	0	0	0	0	0	0
NADH dehydrogenase [ubiquinone] 1 alpha subcomplex subunit 11	NDUAB_HUMAN	0	0	0	0	0	2	0	0	0	0	0	0	0	0	0	0	0	0
Tumor necris factor receptor superfamily, member 6 isoform 1 variant (Fragment)	Q59FU8_HUMAN (+6)	0	0	0	0	0	0	0	0	0	0	2	0	0	0	0	0	0	0
Gamma-synuclein	Q6FHG5_HUMAN (+1)	0	0	0	0	0	2	0	0	0	0	0	0	0	0	0	0	0	0
Stromelysin-1	MMP3_HUMAN	0	0	0	0	0	0	0	0	0	0	0	2	0	0	0	0	0	0
Quinone oxidoreductase PIG3	QORX_HUMAN	0	0	0	0	0	0	0	0	0	0	2	0	0	0	0	0	0	0
Prolactin-inducible protein	PIP_HUMAN	0	0	0	0	0	0	0	0	0	0	0	0	0	0	0	2	0	0
cDNA FLJ55678, highly similar to Syntaxin-binding protein 1	B7Z1V5_HUMAN (+4)	0	0	0	0	2	0	0	0	0	0	0	0	0	0	0	0	0	0
Fibrinogen alpha chain	FIBA_HUMAN	0	0	0	2	0	0	0	0	0	0	0	0	0	0	0	0	0	0
Peritin, teoblast specific factor, isoform CRA_c	A0A024RDS2_HUMAN (+4)	0	0	0	0	0	0	0	0	0	0	2	0	0	0	0	0	0	0
Prefoldin subunit 5	PFD5_HUMAN	0	0	0	0	0	0	0	0	0	0	0	2	0	0	0	0	0	0
Complement factor D preproprotein	A6XNE2_HUMAN (+3)	0	0	0	0	0	0	0	0	0	0	0	0	0	0	0	0	2	0
Coagulation factor IX (Fragment)	Q19UG5_HUMAN (+9)	0	0	0	2	0	0	0	0	0	0	0	0	0	0	0	0	0	0
ADP-dependent glucokinase (Fragment)	H3BRS6_HUMAN	0	0	0	0	2	0	0	0	0	0	0	0	0	0	0	0	0	0
Protein phphatase 2 (Formerly 2A), regulatory subunit A (PR 65), alpha isoform	A8K7B7_HUMAN (+4)	2	0	0	0	0	0	0	0	0	0	0	0	0	0	0	0	0	0
IGFBP5 protein (Fragment)	Q96HT5_HUMAN	0	0	0	0	0	0	0	2	0	0	0	0	0	0	0	0	0	0
Putative uncharacterized protein DKFZp686E13109 (Fragment)	Q6MZF6_HUMAN (+2)	0	0	0	0	0	0	0	0	2	0	0	0	0	0	0	0	0	0
Liprin-alpha-4	LIPA4_HUMAN	0	0	0	0	0	0	0	0	2	0	0	0	0	0	0	0	0	0
PAB-dependent poly(A)-specific ribonuclease subunit PAN3	PAN3_HUMAN	0	2	0	0	0	0	0	0	0	0	0	0	0	0	0	0	0	0
Syntaxin binding protein 5 (Tomyn)	Q14DD4_HUMAN (+1)	0	2	0	0	0	0	0	0	0	0	0	0	0	0	0	0	0	0
PDZ domain-containing protein 7	PDZD7_HUMAN	0	0	0	0	0	0	0	2	0	0	0	0	0	0	0	0	0	0
KIAA0256 gene product, isoform CRA_a	A0A024R5R0_HUMAN (+1)	0	0	0	0	0	0	0	2	0	0	0	0	0	0	0	0	0	0
Uncharacterized protein C6orf132	CF132_HUMAN	0	0	0	0	0	0	0	0	0	0	0	0	0	0	2	0	0	0
Putative uncharacterized protein DKFZp686O0870 (Fragment)	Q6AWA4_HUMAN (+1)	0	0	0	0	0	0	0	0	0	0	0	0	0	2	0	0	0	0
